# Supplementary material for: Boosting reactivity of water-gas shift reaction by synergistic function over CeO2-x/CoO1-x/Co dual interfacial structures
Source: Nat Commun. 2023 Oct 27;14:6851. doi: 10.1038/s41467-023-42577-9 (PMC10611738; doi:10.1038/s41467-023-42577-9)
Supplement: Supplementary file 3 — Source Data [file 41467_2023_42577_MOESM3_ESM.xlsx]

## Sheet: Fig. 1
Fig. 1b						Fig. 1c			Fig. 1d
Tem	Co3O4	1Ce9CoOx	9Ce1CoOx	CeO2		Samples	mmol/g/h		Samples	1Ce9CoOx	Co3O4
180	0	2	0	0		1Ce9CoOx	169.344		Time/min	CO Con. (%)	CO Con. (%)
200	0	9.375	0	2		9Ce1CoOx	0.40645		10	24.2009	20.2802
220	2.4	31.1828	0	2.3		1Al9CoOx	50.129		20	25.1142	3.3553
240	14.7	94.3182	1.51515	3		Co3O4	9.89032		30	24.8858	2.15995
260	73.4	100	8.67347	4		Co2C	10.44		40	24.4292	1.93289
280	100	100	21.5789	5		K/Co2C	21.6		50	24.8858
300	100	100	44.6237	5.3		Co/800N-CeO2	6.768		60	24.6575
320	100	100	67.7778	5.8		Cu/CeO2	4.40323		70	24.6575
						CeO2/Cu	22.0161		80	25.3425
						CuZnAl	64.8		90	25.5708
						1Au particle	6.77419		100	26.0274
						1Au cluster	27.8		110	25.7991
									120	26.2557
									130	25.7991
									140	24.2009
									150	25.3425
									160	25.1142
									170	25.1142
									180	25.5708
									190	25.5708
									200	25.7991
									210	25.7991
									220	25.7991
									230	26.2557
									240	25.3425
									250	23.2877
									260	24.6575
									270	23.9726
									280	25.1142
									290	21.9178
									300	24.4292
									310	25.3425
									320	23.9726
									330	24.4292
									340	23.9726
									350	25.7991
									360	25.7991
									370	25.3425
									380	25.3425
									390	24.4292
									400	24.4292
									410	24.8858
									420	25.1142
									430	24.6575
									440	24.6575
									450	26.484
									460	24.4292
									470	23.9726
									480	25.1142
									490	23.2877
									500	23.516
									510	23.0594
									520	24.6575
									530	23.7443
									540	23.516
									550	24.6575
									560	24.2009
									570	24.2009
									580	23.0594
									590	23.516
									600	23.516
									610	23.9726
									620	24.8858
									630	24.2009
									640	24.2009
									650	22.3744
									660	23.2877
									670	23.9726
									680	24.4292
									690	22.3744
									700	23.7443
									710	23.9726
									720	24.6575
									730	23.9726
									740	24.2009
									750	23.2877
									760	24.2009
									770	24.2009
									780	25.1142
									790	23.516
									800	23.0594
									810	23.516
									820	24.4292
									830	23.9726
									840	23.7443
									850	24.4292
									860	23.516
									870	24.2009
									880	24.4292
									890	24.4292
									900	24.2009
									910	22.8311
									920	23.9726
									930	23.516
									940	23.2877
									950	24.2009
									960	23.2877
									970	25.1142
									980	23.7443
									990	24.4292
									1000	23.9726
									1010	23.0594
									1020	24.4292
									1030	23.2877
									1040	23.516
									1050	23.0594
									1060	24.2009
									1070	24.4292
									1080	23.9726
									1090	23.516
									1100	24.4292
									1110	24.2009
									1120	24.6575
									1130	23.7443
									1140	24.8858
									1150	24.2009
									1160	23.7443
									1170	24.8858
									1180	24.2009
									1190	23.2877
									1200	24.4292
									1210	25.3425
									1220	24.4292
									1230	24.4292
									1240	23.7443
									1250	24.6575
									1260	24.8858
									1270	25.3425
									1280	24.4292
									1290	24.2009
									1300	22.1461
									1310	26.2557
									1320	24.2009
									1330	25.1142
									1340	24.6575
									1350	24.8858
									1360	24.6575
									1370	24.2009
									1380	23.516
									1390	24.6575
									1400	23.516
									1410	26.7123
									1420	26.0274
									1430	24.6575
									1440	23.9726
									1450	25.5708
									1460	26.2557
									1470	25.5708
									1480	24.4292
									1490	24.4292
									1500	23.2877
									1510	26.7123
									1520	23.516
									1530	23.0594
									1540	22.1461
									1550	22.8311
									1560	24.6575
									1570	25.1142
									1580	23.516
									1590	23.2877
									1600	23.9726
									1610	23.516
									1620	23.7443
									1630	22.3744
									1640	22.3744
									1650	23.0594
									1660	23.7443
									1670	23.0594
									1680	23.516
									1690	22.1461
									1700	23.516
									1710	23.2877
									1720	23.9726
									1730	23.7443
									1740	24.2009
									1750	23.7443
									1760	24.8858
									1770	23.2877
									1780	23.0594
									1790	24.2009
									1800	23.7443
									1810	24.8858
									1820	22.3744
									1830	22.8311
									1840	22.1461
									1850	24.6575
									1860	23.516
									1870	23.516
									1880	23.2877
									1890	24.2009
									1900	22.1461
									1910	24.8858
									1920	22.6027
									1930	22.6027
									1940	23.0594
									1950	23.516
									1960	23.0594
									1970	21.9178
									1980	21.9178
									1990	21.9178
									2000	22.3744
									2010	22.3744
									2020	21.4612
									2030	22.1461
									2040	23.0594
									2050	22.8311
									2060	22.8311
									2070	22.3744
									2080	21.6895
									2090	21.9178
									2100	23.2877
									2110	22.6027
									2120	21.6895
									2130	21.6895
									2140	22.6027
									2150	22.3744
									2160	22.6027
									2170	22.3744
									2180	21.4612
									2190	21.2329
									2200	22.3744
									2210	23.0594
									2220	22.1461
									2230	21.6895
									2240	21.9178
									2250	22.3744
									2260	21.9178
									2270	21.6895
									2280	21.2329
									2290	21.4612
									2300	22.6027
									2310	21.9178
									2320	20.3196
									2330	20.7763
									2340	21.9178
									2350	22.8311
									2360	22.6027
									2370	22.3744
									2380	22.3744
									2390	21.6895
									2400	22.8311
									2410	20.7763
									2420	22.1461
									2430	21.4612
									2440	21.6895
									2450	21.9178
									2460	22.8311
									2470	21.9178
									2480	22.3744
									2490	22.3744
									2500	21.4612
									2510	22.6027
									2520	23.0594
									2530	22.3744
									2540	21.9178
									2550	23.0594
									2560	22.3744
									2570	22.1461
									2580	23.2877
									2590	23.2877
									2600	22.8311
									2610	21.6895
									2620	23.2877
									2630	22.3744
									2640	22.8311
									2650	22.6027
									2660	22.3744
									2670	22.1461
									2680	22.3744
									2690	23.2877
									2700	21.9178
									2710	21.0046
									2720	21.6895
									2730	21.9178
									2740	22.8311
									2750	21.0046
									2760	21.6895
									2770	21.4612
									2780	22.3744
									2790	22.1461
									2800	23.9726
									2810	21.2329
									2820	22.1461
									2830	22.6027
									2840	22.3744
									2850	22.6027
									2860	21.9178
									2870	21.4612
									2880	23.0594
									2890	24.4292
									2900	23.7443
									2910	22.1461
									2920	23.516
									2930	22.6027
									2940	22.8311
									2950	22.3744
									2960	23.0594
									2970	22.1461
									2980	22.3744
									2990	22.8311
									3000	22.1461
									3010	21.4612
									3020	21.2329
									3030	21.0046
									3040	22.3744
									3050	21.6895
									3060	21.4612
									3070	22.6027
									3080	21.9178
									3090	22.8311
									3100	22.6027
									3110	23.516

## Sheet: Fig. 2
Fig. 2d				Fig. 2e				Fig. 2f				Fig. 2g
Co 2p				Ce 3d
Samples	1Ce9CoOx-fresh	Samples	1Ce9CoOx-used	Samples	1Ce9CoOx-fresh	Samples	1Ce9CoOx-used	Samples	1Ce9CoOx-fresh	Samples	1Ce9CoOx-used	Samples	1Ce9CoOx-fresh		1Ce9CoOx under WGS reaction
BE (eV)	Intensity	BE (eV)	Intensity	BE (eV)	Intensity	BE (eV)	Intensity	BE (eV)	Intensity	BE (eV)	Intensity	Wavenumber (cm-1)	Intensity	Wavenumber (cm-1)	Intensity
813	26618.1	812.7	148994	931	36418.1	930.7	240706	546	5351.9	545.7	30921.3	100	43.4374	100	31.4799
812.9	26273.4	812.6	148609	930.9	36807.1	930.6	241776	545.9	5387.33	545.6	31165	101.208	46.8653	101.208	26.2702
812.8	26218.8	812.5	149236	930.8	36337.2	930.5	243700	545.8	5367.93	545.5	30880.6	102.416	50.4677	102.416	20.4713
812.7	26574.2	812.4	149030	930.7	36456.9	930.4	242519	545.7	5296.82	545.4	30896.8	103.624	28.319	103.624	25.7353
812.6	26345.7	812.3	147906	930.6	36522.3	930.3	242885	545.6	5485.26	545.3	30925.2	104.832	27.7505	104.832	31.4936
812.5	26475	812.2	148864	930.5	36156.1	930.2	243514	545.5	5324.67	545.2	30794.4	106.04	51.2218	106.04	32.1217
812.4	26544.9	812.1	147696	930.4	36101	930.1	244535	545.4	5277.67	545.1	30927	107.248	41.6508	107.248	23.945
812.3	26311.1	812	148339	930.3	37164.6	930	243661	545.3	5299.72	545	30435.6	108.456	28.6103	108.456	18.8494
812.2	26384.7	811.9	147888	930.2	36719.4	929.9	243257	545.2	5134.02	544.9	30390.9	109.664	24.9423	109.664	13.7528
812.1	26481.2	811.8	146761	930.1	36824	929.8	243133	545.1	5562.58	544.8	30476.4	110.872	21.2736	110.872	17.5087
812	26260.8	811.7	146616	930	36239.9	929.7	241704	545	5463.99	544.7	30625.6	112.081	23.3927	112.081	21.4128
811.9	26159	811.6	147208	929.9	36646	929.6	242770	544.9	5578.99	544.6	30089.1	113.289	20.1605	113.289	18.7206
811.8	25532.2	811.5	147419	929.8	36873.9	929.5	242682	544.8	5512.99	544.5	30282.7	114.497	28.3366	114.497	16.3382
811.7	25730.1	811.4	147260	929.7	36786.2	929.4	243626	544.7	5508.5	544.4	30639.5	115.705	30.2369	115.705	18.1221
811.6	25974.8	811.3	145061	929.6	36679.7	929.3	242781	544.6	5450.9	544.3	30377.5	116.913	18.5802	116.913	16.44
811.5	26160.5	811.2	145672	929.5	36150.4	929.2	242211	544.5	5186.39	544.2	30093.6	118.121	22.1229	118.121	19.0565
811.4	25970.3	811.1	146763	929.4	36552.2	929.1	242625	544.4	5464.95	544.1	29362.4	119.329	20.9303	119.329	20.9129
811.3	26272.4	811	146146	929.3	36905.3	929	242484	544.3	5523.66	544	30092.8	120.537	12.1076	120.537	16.1146
811.2	26528.3	810.9	146655	929.2	37178.2	928.9	244035	544.2	5744.99	543.9	29474.7	121.745	20.0488	121.745	14.3688
811.1	26207.9	810.8	145975	929.1	36895.7	928.8	242946	544.1	5745.8	543.8	29151.4	122.953	26.2208	122.953	15.2998
811	26117	810.7	145728	929	36719.7	928.7	241975	544	5460.05	543.7	29695.7	124.161	19.5944	124.161	11.8847
810.9	26553.3	810.6	145323	928.9	36581.4	928.6	242744	543.9	5691.99	543.6	29415.2	125.369	11.8889	125.369	14.2799
810.8	26413.4	810.5	145282	928.8	36450	928.5	244085	543.8	5555.05	543.5	29707.4	126.577	16.8756	126.577	12.7757
810.7	26146.9	810.4	144893	928.7	36864.7	928.4	245028	543.7	5124.17	543.4	30050.9	127.785	-2.13459	127.785	19.8043
810.6	26118.3	810.3	146121	928.6	37138.6	928.3	243154	543.6	5224.23	543.3	29787	128.993	6.58311	128.993	10.917
810.5	26131.5	810.2	146126	928.5	36951	928.2	242704	543.5	5274.68	543.2	29647.4	130.201	19.8833	130.201	19.4843
810.4	26219.2	810.1	145827	928.4	37318.6	928.1	243260	543.4	5181.46	543.1	29513.5	131.409	17.6813	131.409	9.81259
810.3	26064.4	810	145229	928.3	37189.2	928	243334	543.3	5168.43	543	29227	132.617	31.2171	132.617	13.6334
810.2	26080.7	809.9	144868	928.2	36847.7	927.9	241908	543.2	5041.92	542.9	29517.2	133.826	24.7966	133.826	12.4972
810.1	26484.2	809.8	144879	928.1	37377.7	927.8	241260	543.1	5176.76	542.8	29557.2	135.034	17.4782	135.034	12.4483
810	26440.7	809.7	144399	928	37413.4	927.7	241691	543	5187.78	542.7	29255.1	136.242	10.2705	136.242	5.75445
809.9	26578.6	809.6	144819	927.9	37350.3	927.6	242123	542.9	5054.93	542.6	29230.9	137.45	13.5943	137.45	5.58562
809.8	26067.6	809.5	144906	927.8	37161.6	927.5	241678	542.8	5211.33	542.5	29025.2	138.658	26.8262	138.658	9.04453
809.7	26105.7	809.4	145260	927.7	37312.2	927.4	241822	542.7	4973.34	542.4	28841.8	139.866	23.0477	139.866	10.3825
809.6	26272	809.3	144829	927.6	37504	927.3	242981	542.6	4804.3	542.3	28187.6	141.074	19.7367	141.074	15.158
809.5	26208.1	809.2	144735	927.5	37452.1	927.2	242744	542.5	4979.3	542.2	28130.4	142.282	29.3261	142.282	18.4596
809.4	26031	809.1	144803	927.4	38062.6	927.1	243913	542.4	4975.41	542.1	28623.8	143.49	19.7136	143.49	13.6274
809.3	26698.2	809	144631	927.3	37518.3	927	243174	542.3	4889.2	542	28302.7	144.698	2.02775	144.698	7.12562
809.2	26629.6	808.9	144838	927.2	36722.3	926.9	241421	542.2	4735.59	541.9	28173.3	145.906	12.0208	145.906	3.03994
809.1	26411.4	808.8	144795	927.1	36643.7	926.8	240632	542.1	4713.12	541.8	27954.6	147.114	10.419	147.114	12.4293
809	25933.5	808.7	143973	927	36945.1	926.7	242212	542	4819.6	541.7	27757.2	148.322	11.1522	148.322	16.3393
808.9	26065	808.6	144592	926.9	37416.7	926.6	241699	541.9	4609.12	541.6	27675.8	149.53	18.0862	149.53	13.038
808.8	26194.4	808.5	143980	926.8	36985.2	926.5	240241	541.8	4577.29	541.5	27834.3	150.738	0.89057	150.738	13.4763
808.7	26215.3	808.4	143603	926.7	37231.1	926.4	240978	541.7	4682.31	541.4	27602.2	151.946	0.98152	151.946	11.1873
808.6	26238.3	808.3	143449	926.6	37588.2	926.3	242344	541.6	4830.29	541.3	27238.7	153.154	23.3979	153.154	7.03462
808.5	26182.5	808.2	142724	926.5	36898.2	926.2	240776	541.5	4602.73	541.2	27113.4	154.362	24.2864	154.362	14.6857
808.4	26595.6	808.1	143374	926.4	37226.6	926.1	241806	541.4	4791.56	541.1	26905.8	155.57	16.8381	155.57	10.1046
808.3	26085.5	808	144209	926.3	37061.7	926	240968	541.3	4841.52	541	27007	156.779	12.2612	156.779	12.0306
808.2	26148.9	807.9	143943	926.2	36958.4	925.9	239528	541.2	4901.34	540.9	26788.4	157.987	7.12479	157.987	6.91831
808.1	26402.7	807.8	144239	926.1	37253.5	925.8	239612	541.1	4711.28	540.8	27032.6	159.195	7.52305	159.195	1.26789
808	26681.6	807.7	144017	926	36868.2	925.7	240927	541	4689.76	540.7	27009.4	160.403	9.84164	160.403	2.43549
807.9	26959.5	807.6	143335	925.9	36640	925.6	241086	540.9	4751.07	540.6	26311.9	161.611	14.634	161.611	7.89867
807.8	26665.5	807.5	142597	925.8	36786.1	925.5	240293	540.8	4551.06	540.5	26489.4	162.819	13.2062	162.819	9.04084
807.7	26283.7	807.4	143981	925.7	36978	925.4	240454	540.7	4719.53	540.4	26053.6	164.027	13.9192	164.027	7.17137
807.6	26252.5	807.3	143521	925.6	37115.7	925.3	241570	540.6	4641.14	540.3	26515.1	165.235	16.3209	165.235	7.17832
807.5	26340	807.2	143583	925.5	37127.2	925.2	239838	540.5	4560.55	540.2	26583.5	166.443	10.3541	166.443	4.18523
807.4	26092.3	807.1	143744	925.4	36575.5	925.1	239299	540.4	4586.92	540.1	25884.9	167.651	10.3617	167.651	-1.42078
807.3	26524.2	807	144090	925.3	36403.8	925	241739	540.3	4601.98	540	25691.1	168.859	17.2663	168.859	1.33578
807.2	26277.8	806.9	144312	925.2	36296.6	924.9	239925	540.2	4726.37	539.9	26354.8	170.067	26.1201	170.067	5.97445
807.1	26405.9	806.8	143578	925.1	37070.2	924.8	239034	540.1	4367.78	539.8	26291.5	171.275	12.6733	171.275	4.77566
807	25867.7	806.7	144177	925	37139.7	924.7	238704	540	4683.54	539.7	25476.9	172.483	10.5791	172.483	4.57292
806.9	26496.8	806.6	143903	924.9	36467.4	924.6	238361	539.9	4381.13	539.6	25195.2	173.691	29.4511	173.691	5.58903
806.8	26573.9	806.5	144536	924.8	37186	924.5	238029	539.8	4460.59	539.5	25040.5	174.899	26.6933	174.899	-2.4006
806.7	26689	806.4	144003	924.7	37373.3	924.4	238191	539.7	4386.78	539.4	25166	176.107	30.561	176.107	13.7487
806.6	26721.3	806.3	143973	924.6	36478.3	924.3	238337	539.6	4588.05	539.3	25176.1	177.315	28.1693	177.315	3.95679
806.5	27147.1	806.2	143917	924.5	35986.6	924.2	237486	539.5	4781.08	539.2	24677.1	178.523	24.559	178.523	-1.86358
806.4	27265.6	806.1	145104	924.4	36044.6	924.1	237300	539.4	4670.48	539.1	24237.7	179.732	42.3683	179.732	5.34216
806.3	27391.8	806	144641	924.3	35863.7	924	237271	539.3	4598.53	539	24019	180.94	32.9246	180.94	6.69889
806.2	27042.2	805.9	145703	924.2	35831.7	923.9	237293	539.2	4552.75	538.9	23663.2	182.148	37.2878	182.148	10.3601
806.1	26911.2	805.8	145505	924.1	35911.3	923.8	235633	539.1	4510.56	538.8	23603.2	183.356	50.3752	183.356	15.6599
806	26475.3	805.7	146323	924	36076.6	923.7	236958	539	4442.87	538.7	23892.3	184.564	71.5563	184.564	6.88924
805.9	26292	805.6	145591	923.9	35750.4	923.6	235590	538.9	4292.98	538.6	23532.7	185.772	91.2751	185.772	4.41797
805.8	26923	805.5	145351	923.8	35819.8	923.5	235823	538.8	4528.98	538.5	23794.8	186.98	110.093	186.98	2.04952
805.7	27127.5	805.4	145228	923.7	35616.5	923.4	236386	538.7	4304.38	538.4	23171.3	188.188	143.359	188.188	-1.84806
805.6	26938.1	805.3	145747	923.6	35680.6	923.3	235960	538.6	4298.59	538.3	22754.2	189.396	189.496	189.396	0.76257
805.5	27077.5	805.2	145881	923.5	35565.2	923.2	234325	538.5	4669.06	538.2	22625.5	190.604	223.793	190.604	1.07049
805.4	26779	805.1	145761	923.4	35625	923.1	234636	538.4	4446.54	538.1	22735.7	191.812	226.77	191.812	5.18115
805.3	26503.5	805	146252	923.3	35233.8	923	234968	538.3	4477.71	538	23081.9	193.02	193.569	193.02	8.81793
805.2	26566.6	804.9	146265	923.2	35600.7	922.9	234864	538.2	4399.98	537.9	22713.2	194.228	133.229	194.228	2.42335
805.1	26926.3	804.8	147012	923.1	35498	922.8	234422	538.1	4568.84	537.8	22969.6	195.436	112.407	195.436	11.7336
805	26512.1	804.7	147387	923	35524.1	922.7	233678	538	4530	537.7	22462	196.644	93.1981	196.644	-0.84767
804.9	26543.3	804.6	147700	922.9	35183	922.6	234055	537.9	4472.97	537.6	22519.2	197.852	52.7861	197.852	4.77613
804.8	26670.1	804.5	147666	922.8	35119.2	922.5	234088	537.8	4233.85	537.5	22368.2	199.06	31.1	199.06	2.26564
804.7	26999	804.4	149114	922.7	35697.5	922.4	234230	537.7	4458.64	537.4	22481.2	200.268	15.9385	200.268	12.3447
804.6	26771.6	804.3	150085	922.6	35229.1	922.3	233485	537.6	4385.62	537.3	22315.2	201.477	37.8301	201.477	3.89755
804.5	26762.4	804.2	150630	922.5	34770	922.2	233833	537.5	4366.21	537.2	22174.7	202.685	37.0463	202.685	3.71058
804.4	26577.8	804.1	149425	922.4	34545.9	922.1	232790	537.4	4420.01	537.1	22318.1	203.893	19.2985	203.893	2.18055
804.3	26637.3	804	149921	922.3	35235.3	922	232757	537.3	4370.64	537	22173.6	205.101	14.2817	205.101	1.13175
804.2	26639.3	803.9	149808	922.2	35020.6	921.9	232885	537.2	4412.41	536.9	22326.5	206.309	20.5891	206.309	7.64158
804.1	26808.2	803.8	150106	922.1	34820.8	921.8	231468	537.1	4351.29	536.8	22459	207.517	20.9437	207.517	7.2911
804	26812	803.7	149398	922	34849.7	921.7	232137	537	4203.48	536.7	22597.6	208.725	15.5789	208.725	5.48851
803.9	26684.2	803.6	150129	921.9	35095.5	921.6	231193	536.9	4363.73	536.6	22282.7	209.933	12.5907	209.933	5.50851
803.8	26500.4	803.5	150868	921.8	34428.7	921.5	231932	536.8	4092.71	536.5	22030.1	211.141	3.94696	211.141	2.17121
803.7	26075.8	803.4	152289	921.7	34863.5	921.4	230974	536.7	4279.29	536.4	22551.5	212.349	5.51566	212.349	1.13696
803.6	25856.5	803.3	151515	921.6	35343.9	921.3	230742	536.6	4444.85	536.3	22590.2	213.557	8.34381	213.557	4.54844
803.5	25869.1	803.2	152359	921.5	34822.2	921.2	232004	536.5	4471.08	536.2	22215.5	214.765	5.03561	214.765	5.66215
803.4	26368.7	803.1	152799	921.4	34622.4	921.1	231896	536.4	4279.91	536.1	22425.1	215.973	7.49474	215.973	3.45203
803.3	26391.2	803	154128	921.3	34901.4	921	230533	536.3	4271.2	536	22349.6	217.181	4.38585	217.181	1.47838
803.2	25987	802.9	154140	921.2	34431.1	920.9	229199	536.2	4270.59	535.9	22091.7	218.389	6.02271	218.389	1.92143
803.1	25904.9	802.8	153834	921.1	34094	920.8	231573	536.1	4384.11	535.8	22220.5	219.597	13.768	219.597	6.04874
803	26214	802.7	153359	921	34980	920.7	231501	536	4297.09	535.7	21742.5	220.805	4.14078	220.805	11.5193
802.9	25883.7	802.6	154614	920.9	34986.6	920.6	232078	535.9	4371.49	535.6	22565.8	222.013	4.73207	222.013	3.40812
802.8	25673.9	802.5	154276	920.8	34819.6	920.5	231486	535.8	4298.45	535.5	22722.7	223.221	2.27404	223.221	0.71208
802.7	25755.2	802.4	153772	920.7	34172.4	920.4	231173	535.7	4433.83	535.4	22342.3	224.43	-4.19495	224.43	2.90858
802.6	25568.8	802.3	153032	920.6	34824.3	920.3	228942	535.6	4113.3	535.3	22644.3	225.638	5.00931	225.638	8.15412
802.5	25695.9	802.2	153209	920.5	34927.4	920.2	231033	535.5	4229.57	535.2	22650.9	226.846	-10.207	226.846	8.70387
802.4	25842.6	802.1	152980	920.4	34639.4	920.1	230778	535.4	4353.59	535.1	23062.8	228.054	-41.2261	228.054	-17.235
802.3	26161.4	802	151861	920.3	34652.4	920	229654	535.3	4213.13	535	23124.9	229.262	7.0248	229.262	8.32391
802.2	25973.4	801.9	151910	920.2	34521.4	919.9	230145	535.2	4186.19	534.9	23057.4	230.47	-5.76911	230.47	13.617
802.1	25409.8	801.8	152506	920.1	35017.7	919.8	229199	535.1	4157.21	534.8	23036.3	231.678	6.67903	231.678	14.0032
802	25276.2	801.7	151343	920	34793	919.7	230385	535	4180.92	534.7	23290.7	232.886	24.3873	232.886	15.2089
801.9	25648.4	801.6	149195	919.9	34211.5	919.6	229921	534.9	4329.52	534.6	23631.1	234.094	13.8752	234.094	12.0789
801.8	25243.3	801.5	149113	919.8	34420.1	919.5	230604	534.8	4314.9	534.5	23804.2	235.302	9.27907	235.302	8.03449
801.7	25792.1	801.4	148354	919.7	34581.7	919.4	229520	534.7	4396.13	534.4	23953.5	236.51	4.36765	236.51	9.29997
801.6	25899.8	801.3	147747	919.6	35280.8	919.3	230247	534.6	4529.85	534.3	24721.8	237.718	1.68733	237.718	12.6177
801.5	24738.2	801.2	147457	919.5	35247	919.2	228705	534.5	4437.71	534.2	25348.2	238.926	7.08196	238.926	10.9359
801.4	24962	801.1	146531	919.4	34605.8	919.1	230743	534.4	4558.32	534.1	26434	240.134	15.7837	240.134	11.263
801.3	24897.8	801	145335	919.3	34098.8	919	229898	534.3	4514.2	534	27467.9	241.342	9.76086	241.342	10.3902
801.2	25132.6	800.9	144573	919.2	33989.5	918.9	228635	534.2	4618.47	533.9	27610.9	242.55	0.77247	242.55	7.18821
801.1	25258.1	800.8	145164	919.1	35034.8	918.8	230522	534.1	4740.06	533.8	28879.9	243.758	7.01324	243.758	9.84284
801	25028.3	800.7	142710	919	34905.4	918.7	230515	534	4775.23	533.7	29399.3	244.966	9.58772	244.966	13.6262
800.9	24821.5	800.6	143107	918.9	35100.2	918.6	230888	533.9	4944.45	533.6	31413.5	246.174	6.7328	246.174	15.593
800.8	24518.9	800.5	141889	918.8	35163.7	918.5	230550	533.8	5238.46	533.5	32628.5	247.383	0.25341	247.383	11.0464
800.7	24560	800.4	140603	918.7	35023.3	918.4	232627	533.7	5449.96	533.4	35304.5	248.591	5.63431	248.591	9.78377
800.6	24829.4	800.3	141312	918.6	35081.3	918.3	234038	533.6	5476.04	533.3	37930.5	249.799	21.1088	249.799	9.75081
800.5	25035.7	800.2	140202	918.5	34968.5	918.2	232557	533.5	5542.14	533.2	39935.9	251.007	26.0761	251.007	13.8535
800.4	25088.4	800.1	140497	918.4	34647.7	918.1	233029	533.4	5547.01	533.1	42802.8	252.215	18.8123	252.215	17.8528
800.3	24467.6	800	140105	918.3	35018.3	918	232974	533.3	6116.8	533	46948.5	253.423	6.19867	253.423	9.30072
800.2	24682.5	799.9	139686	918.2	35534.3	917.9	234888	533.2	6118.22	532.9	50808.9	254.631	7.17591	254.631	9.85946
800.1	24485.2	799.8	139472	918.1	35701.6	917.8	236070	533.1	6634.21	532.8	55225.4	255.839	1.49697	255.839	11.3691
800	24602.1	799.7	139880	918	35598	917.7	236858	533	7077.68	532.7	61085.3	257.047	6.96591	257.047	9.162
799.9	25047.9	799.6	139021	917.9	35519.2	917.6	237991	532.9	7431.72	532.6	68146.3	258.255	3.90834	258.255	9.50081
799.8	24671.2	799.5	139564	917.8	35359.2	917.5	239242	532.8	7716.56	532.5	75911	259.463	5.24663	259.463	6.22575
799.7	24896.2	799.4	139455	917.7	35519.6	917.4	241170	532.7	8126.57	532.4	84070.7	260.671	-5.71921	260.671	6.50577
799.6	25217.1	799.3	139894	917.6	36305.9	917.3	240893	532.6	8511.77	532.3	92088.6	261.879	0.95483	261.879	12.4467
799.5	25290.4	799.2	139518	917.5	36600.8	917.2	242798	532.5	9076.53	532.2	101348	263.087	8.17766	263.087	12.5163
799.4	25343.4	799.1	139924	917.4	36616.7	917.1	245144	532.4	9575.78	532.1	110458	264.295	12.636	264.295	12.5858
799.3	25617.8	799	141752	917.3	35802	917	244664	532.3	10241.3	532	120375	265.503	6.74169	265.503	12.1409
799.2	25548.9	798.9	140617	917.2	35982.1	916.9	246596	532.2	10977.2	531.9	128685	266.711	4.86564	266.711	13.9252
799.1	25417.7	798.8	141009	917.1	36596.9	916.8	248829	532.1	11844.7	531.8	136106	267.919	0.89989	267.919	7.74604
799	25479	798.7	142500	917	36650.5	916.7	249141	532	12704.1	531.7	143104	269.127	-1.74589	269.127	5.29368
798.9	25880.4	798.6	144575	916.9	36149.9	916.6	250765	531.9	13244.6	531.6	146979	270.336	2.25889	270.336	12.5168
798.8	26012.2	798.5	143931	916.8	36708.9	916.5	249945	531.8	13780.2	531.5	147902	271.544	0.70504	271.544	19.0067
798.7	25897.5	798.4	143456	916.7	36990.2	916.4	250373	531.7	14362	531.4	149710	272.752	-2.04128	272.752	17.4512
798.6	25864.2	798.3	144550	916.6	36381.6	916.3	248401	531.6	14873.8	531.3	146854	273.96	2.26182	273.96	18.3763
798.5	25980.8	798.2	146038	916.5	36269.5	916.2	246804	531.5	15192.5	531.2	142159	275.168	1.11547	275.168	14.3785
798.4	26107.9	798.1	147427	916.4	36230.4	916.1	245275	531.4	15523.8	531.1	135273	276.376	-4.60843	276.376	8.90788
798.3	26440.1	798	148216	916.3	35885.8	916	243292	531.3	16276.3	531	127002	277.584	-3.69748	277.584	11.594
798.2	26725.2	797.9	149393	916.2	36057.7	915.9	241614	531.2	16094.5	530.9	117777	278.792	5.31901	278.792	16.2563
798.1	26779.7	797.8	149885	916.1	35730.4	915.8	240144	531.1	16248.8	530.8	108556	280	4.47639	280	14.9021
798	27160.8	797.7	150715	916	35849.8	915.7	237936	531	16574	530.7	98681.3	281.208	6.61913	281.208	15.0398
797.9	27451.2	797.6	152153	915.9	35285.2	915.6	237410	530.9	17440.6	530.6	89626.1	282.416	3.74458	282.416	14.1433
797.8	27567.4	797.5	153042	915.8	35254.1	915.5	236393	530.8	18746.2	530.5	81281.4	283.624	-5.17183	283.624	22.8482
797.7	27414.2	797.4	154531	915.7	34160.6	915.4	235197	530.7	20328	530.4	74189.2	284.832	-7.65343	284.832	16.8622
797.6	27463.9	797.3	154714	915.6	34683.2	915.3	232511	530.6	22506.7	530.3	69078.9	286.04	-4.5126	286.04	16.9305
797.5	28288.4	797.2	156120	915.5	34696.2	915.2	231336	530.5	25080.7	530.2	67650.5	287.248	7.12731	287.248	16.9987
797.4	28696.8	797.1	156475	915.4	34656.4	915.1	229499	530.4	28158.7	530.1	68162.4	288.456	4.56369	288.456	28.2183
797.3	29125.3	797	156293	915.3	33907.2	915	228669	530.3	30702.8	530	70595.7	289.664	-3.72385	289.664	19.3765
797.2	29651.8	796.9	158858	915.2	34215.5	914.9	226602	530.2	33179.5	529.9	76261.2	290.873	8.7144	290.873	14.5307
797.1	30470.4	796.8	157501	915.1	34606.8	914.8	228215	530.1	34140.6	529.8	85139.2	292.081	8.95178	292.081	17.7702
797	30086.1	796.7	157498	915	34259.3	914.7	226726	530	33398.1	529.7	93599.9	293.289	4.67628	293.289	16.9381
796.9	30342.4	796.6	158251	914.9	33870.8	914.6	225356	529.9	31150.7	529.6	102243	294.497	-2.38686	294.497	18.1625
796.8	30547.6	796.5	158087	914.8	34080.7	914.5	226321	529.8	28909	529.5	109953	295.705	-1.19441	295.705	21.264
796.7	30660.6	796.4	157172	914.7	34150.4	914.4	225681	529.7	25529.6	529.4	114046	296.913	11.8683	296.913	21.2019
796.6	31449.8	796.3	156221	914.6	33773.2	914.3	225428	529.6	21085.6	529.3	116284	298.121	9.14702	298.121	22.4905
796.5	31304.7	796.2	156342	914.5	34030.4	914.2	224735	529.5	17739.1	529.2	115021	299.329	9.22184	299.329	19.9076
796.4	31347.9	796.1	155487	914.4	33632.8	914.1	224931	529.4	14767.3	529.1	108483	300.537	9.29653	300.537	20.3528
796.3	31886.1	796	154752	914.3	33667.4	914	224804	529.3	11935.1	529	99036.7	301.745	6.89943	301.745	26.262
796.2	32306.7	795.9	154057	914.2	34063.4	913.9	225689	529.2	10082.6	528.9	86957.8	302.953	12.6873	302.953	18.7046
796.1	32111.6	795.8	152479	914.1	33761.6	913.8	222071	529.1	8407.75	528.8	73475.7	304.161	0.39901	304.161	12.6411
796	32430.7	795.7	151572	914	33300.3	913.7	223158	529	7147.84	528.7	63106.6	305.369	4.41602	305.369	14.8347
795.9	32831.9	795.6	150495	913.9	33814.7	913.6	222458	528.9	6091.8	528.6	52150.2	306.577	6.93593	306.577	16.737
795.8	33272.2	795.5	148782	913.8	33659.9	913.5	223386	528.8	5228.77	528.5	42347.7	307.785	3.57873	307.785	22.1551
795.7	32801.6	795.4	147897	913.7	33292.8	913.4	224630	528.7	4793.49	528.4	35659.1	308.993	11.8639	308.993	25.2479
795.6	32769.6	795.3	147129	913.6	33899.5	913.3	223994	528.6	4194.28	528.3	31285.6	310.201	13.1024	310.201	23.3588
795.5	32650.3	795.2	144925	913.5	33919.1	913.2	223166	528.5	3613.12	528.2	27740	311.409	7.82646	311.409	15.8953
795.4	32817.5	795.1	143427	913.4	33391.8	913.1	222567	528.4	3425.42	528.1	25379.6	312.617	6.57007	312.617	24.4896
795.3	32915.3	795	141842	913.3	33239.7	913	222915	528.3	3145.12	528	23146	313.825	2.73989	313.825	25.614
795.2	33183.9	794.9	140472	913.2	33473.1	912.9	222913	528.2	3017.03	527.9	21744.9	315.034	5.2649	315.034	13.6694
795.1	33315.1	794.8	140463	913.1	33806.3	912.8	223049	528.1	3131.92	527.8	21460.8	316.242	16.0957	316.242	19.7493
795	33235.9	794.7	138875	913	33742	912.7	223090	528	2934.92	527.7	20858.4	317.45	6.32912	317.45	22.3742
794.9	33345.9	794.6	137679	912.9	33903.1	912.6	222233	527.9	2818.1	527.6	20625.7	318.658	7.58181	318.658	24.8792
794.8	32852.9	794.5	136582	912.8	34021.6	912.5	221502	527.8	2969.34	527.5	19821.3	319.866	9.82269	319.866	19.9535
794.7	31805.2	794.4	135149	912.7	33998.4	912.4	221082	527.7	2779.24	527.4	19857.6	321.074	3.53702	321.074	18.9659
794.6	30842.4	794.3	135059	912.6	33783.4	912.3	221629	527.6	2722.85	527.3	19705.7	322.282	6.44012	322.282	16.2955
794.5	29821.6	794.2	134183	912.5	34098.2	912.2	221231	527.5	2713.91	527.2	18803.2	323.49	2.63513	323.49	28.9624
794.4	28465.4	794.1	133006	912.4	33878.3	912.1	223776	527.4	2752.34	527.1	18767.1	324.698	13.0675	324.698	27.3932
794.3	27137.2	794	131556	912.3	34034.5	912	223882	527.3	2637.91	527	18988.5	325.906	7.2741	325.906	27.3576
794.2	26087.6	793.9	131515	912.2	34001.6	911.9	222562	527.2	2580.6	526.9	18763.6	327.114	17.4184	327.114	28.3109
794.1	25735.4	793.8	129675	912.1	34431.3	911.8	220708	527.1	2559.79	526.8	18602.2	328.322	19.6978	328.322	35.3396
794	24952.7	793.7	130147	912	33674.8	911.7	222808	527	2520.78	526.7	18590.3	329.53	14.13	329.53	25.402
793.9	24085.8	793.6	130571	911.9	34259.8	911.6	221689	526.9	2653.77	526.6	18385.2	330.738	21.7443	330.738	19.1391
793.8	23731.1	793.5	129091	911.8	33708.9	911.5	222162	526.8	2643.07	526.5	18361.6	331.946	18.695	331.946	17.4207
793.7	23159.5	793.4	128694	911.7	33774.5	911.4	223095	526.7	2730.94	526.4	18439	333.154	6.82234	333.154	26.4525
793.6	23206.1	793.3	128921	911.6	34000.5	911.3	223408	526.6	2664.18	526.3	18316.8	334.362	7.43788	334.362	24.345
793.5	22380.2	793.2	128291	911.5	33803.6	911.2	222569	526.5	2633.32	526.2	18186.5	335.57	18.7423	335.57	24.4104
793.4	23063.7	793.1	128092	911.4	33580.5	911.1	222087	526.4	2649.89	526.1	18194.9	336.779	22.0448	336.779	24.4758
793.3	22419.5	793	128546	911.3	33560.2	911	221017	526.3	2463.44	526	18033	337.987	17.0813	337.987	31.0471
793.2	21974.3	792.9	127463	911.2	34253.3	910.9	222671	526.2	2581.05	525.9	17720.4	339.195	12.1218	339.195	24.1048
793.1	22426.2	792.8	126542	911.1	33954.1	910.8	223724	526.1	2538.11	525.8	18088.4	340.403	8.30912	340.403	28.1878
793	22321.9	792.7	126584	911	33578.1	910.7	222895	--	--	--	--	341.611	2.36937	341.611	32.7407
792.9	21944	792.6	126227	910.9	33644.7	910.6	221853	--	--	--	--	342.819	6.74149	342.819	37.0479
792.8	22142	792.5	124948	910.8	33911.7	910.5	223512	--	--	--	--	344.027	7.6355	344.027	35.6139
792.7	21714.7	792.4	122702	910.7	33826.4	910.4	223129	--	--	--	--	345.235	3.40293	345.235	33.253
792.6	22037.9	792.3	120841	910.6	34096.5	910.3	223067	--	--	--	--	346.443	9.57257	346.443	33.2884
792.5	22404.6	792.2	119961	910.5	33790.8	910.2	223241	--	--	--	--	347.651	14.3121	347.651	27.924
792.4	22492.6	792.1	119678	910.4	33668.4	910.1	223354	--	--	--	--	348.859	21.6678	348.859	28.5983
792.3	22164.8	792	119028	910.3	34059.1	910	223826	--	--	--	--	350.067	23.7526	350.067	30.8409
792.2	21644.1	791.9	117071	910.2	33699.8	909.9	222631	--	--	--	--	351.275	16.406	351.275	34.4598
792.1	22160.5	791.8	116989	910.1	33846	909.8	222789	--	--	--	--	352.483	16.7267	352.483	33.4919
792	22185.5	791.7	116144	910	33701.4	909.7	222701	--	--	--	--	353.691	13.6056	353.691	32.4459
791.9	22499.3	791.6	116762	909.9	33594.4	909.6	223558	--	--	--	--	354.899	19.537	354.899	25.1654
791.8	22543.5	791.5	117691	909.8	34454.4	909.5	224168	--	--	--	--	356.107	8.64698	356.107	29.485
791.7	22101.4	791.4	117909	909.7	33664.2	909.4	224982	--	--	--	--	357.315	19.586	357.315	29.7212
791.6	22818.8	791.3	117091	909.6	33964.2	909.3	225343	--	--	--	--	358.524	27.1122	358.524	31.6334
791.5	23080.9	791.2	116086	909.5	33429.9	909.2	225487	--	--	--	--	359.732	13.3754	359.732	38.0959
791.4	22943.3	791.1	116095	909.4	34106.3	909.1	224326	--	--	--	--	360.94	17.4158	360.94	40.0247
791.3	23205.7	791	117075	909.3	34308.8	909	224861	--	--	--	--	362.148	4.65855	362.148	28.6099
791.2	22875.1	790.9	116623	909.2	34289.2	908.9	226221	--	--	--	--	363.356	4.79486	363.356	32.596
791.1	23443.8	790.8	115966	909.1	34367.1	908.8	225735	--	--	--	--	364.564	15.9338	364.564	26.6221
791	23514.7	790.7	116907	909	33881.9	908.7	225535	--	--	--	--	365.772	16.0013	365.772	37.8804
790.9	22976	790.6	117312	908.9	33963	908.6	226118	--	--	--	--	366.98	16.0687	366.98	34.2017
790.8	23304.8	790.5	118213	908.8	34378.8	908.5	225153	--	--	--	--	368.188	16.136	368.188	37.8821
790.7	23131.7	790.4	117608	908.7	33969.8	908.4	226886	--	--	--	--	369.396	13.6622	369.396	48.2483
790.6	23523.1	790.3	117297	908.6	34215.1	908.3	226113	--	--	--	--	370.604	11.8253	370.604	37.6828
790.5	23381.9	790.2	118271	908.5	34368	908.2	227104	--	--	--	--	371.812	20.1197	371.812	35.8815
790.4	23443	790.1	118651	908.4	34504.6	908.1	227283	--	--	--	--	373.02	16.3552	373.02	30.8331
790.3	23564.9	790	118465	908.3	34548.1	908	227315	--	--	--	--	374.228	22.8137	374.228	34.0226
790.2	23301.5	789.9	119610	908.2	34336	907.9	228514	--	--	--	--	375.436	26.9093	375.436	28.6661
790.1	23579.6	789.8	119353	908.1	34155	907.8	228198	--	--	--	--	376.644	4.55336	376.644	30.5238
790	23362.8	789.7	118764	908	34412.8	907.7	228998	--	--	--	--	377.852	16.2735	377.852	34.2351
789.9	23540.6	789.6	118484	907.9	34472.6	907.6	229287	--	--	--	--	379.06	25.6138	379.06	37.3547
789.8	22931	789.5	118559	907.8	34937.2	907.5	228336	--	--	--	--	380.268	16.3416	380.268	38.6043
789.7	23388.6	789.4	119543	907.7	34371.4	907.4	229114	--	--	--	--	381.476	13.2104	381.476	38.4818
789.6	23521.5	789.3	120886	907.6	34027.5	907.3	229547	--	--	--	--	382.685	12.628	382.685	43.5843
789.5	23234.1	789.2	120259	907.5	34489.2	907.2	229620	--	--	--	--	383.893	14.5034	383.893	48.0122
789.4	23044.7	789.1	120876	907.4	33684.9	907.1	228498	--	--	--	--	385.101	10.0167	385.101	47.4959
789.3	23147.9	789	120717	907.3	34016.1	907	229304	--	--	--	--	386.309	13.6847	386.309	45.4061
789.2	23543	788.9	121454	907.2	34119.2	906.9	228228	--	--	--	--	387.517	23.6611	387.517	48.5437
789.1	23228	788.8	122675	907.1	33857.7	906.8	229327	--	--	--	--	388.725	22.428	388.725	52.4986
789	22743.2	788.7	122263	907	34437.5	906.7	228548	--	--	--	--	389.933	19.3483	389.933	49.6582
788.9	23337.5	788.6	123741	906.9	34131.5	906.6	227536	--	--	--	--	391.141	17.9259	391.141	47.3023
788.8	22770.2	788.5	125025	906.8	34530.8	906.5	228397	--	--	--	--	392.349	13.5705	392.349	46.2668
788.7	22857	788.4	125077	906.7	34228.2	906.4	227787	--	--	--	--	393.557	11.0662	393.557	44.8388
788.6	22851.1	788.3	125784	906.6	34380.5	906.3	227990	--	--	--	--	394.765	18.6757	394.765	46.2181
788.5	23030.3	788.2	125752	906.5	33845.6	906.2	228447	--	--	--	--	395.973	17.9094	395.973	46.9716
788.4	22687.1	788.1	126704	906.4	33858.2	906.1	227097	--	--	--	--	397.181	8.75362	397.181	46.4794
788.3	22629.5	788	127584	906.3	34249.4	906	228951	--	--	--	--	398.389	18.8756	398.389	43.4241
788.2	23061.6	787.9	128130	906.2	34461.7	905.9	228069	--	--	--	--	399.597	14.1754	399.597	44.6604
788.1	22322.1	787.8	129428	906.1	34096.3	905.8	226988	--	--	--	--	400.805	14.8984	400.805	51.4744
788	22887.2	787.7	130383	906	34102.3	905.7	227001	--	--	--	--	402.013	17.6636	402.013	51.7258
787.9	22855	787.6	131507	905.9	33902	905.6	228703	--	--	--	--	403.221	20.9506	403.221	52.1363
787.8	22472.2	787.5	131950	905.8	34000.9	905.5	228786	--	--	--	--	404.43	12.8297	404.43	53.74
787.7	22624.6	787.4	131838	905.7	34022.7	905.4	227239	--	--	--	--	405.638	17.4027	405.638	51.6284
787.6	22476.6	787.3	133177	905.6	34070.1	905.3	227393	--	--	--	--	406.846	27.0055	406.846	48.7604
787.5	22265.5	787.2	133256	905.5	33913.3	905.2	228085	--	--	--	--	408.054	5.84147	408.054	53.4926
787.4	22714.5	787.1	134960	905.4	34034.2	905.1	227754	--	--	--	--	409.262	20.0506	409.262	49.1019
787.3	22988.3	787	134701	905.3	34187.9	905	227621	--	--	--	--	410.47	3.60299	410.47	50.3256
787.2	22841.7	786.9	136123	905.2	33951.1	904.9	228217	--	--	--	--	411.678	21.4486	411.678	48.9196
787.1	23051.4	786.8	135373	905.1	34041.3	904.8	228527	--	--	--	--	412.886	29.4636	412.886	55.2462
787	22732.3	786.7	136039	905	34092.6	904.7	230685	--	--	--	--	414.094	42.6753	414.094	53.8869
786.9	22347.2	786.6	137268	904.9	33605.1	904.6	230308	--	--	--	--	415.302	33.9914	415.302	53.4627
786.8	22231.3	786.5	136606	904.8	33730	904.5	228771	--	--	--	--	416.51	26.8441	416.51	58.2074
786.7	22594.3	786.4	136274	904.7	33716.7	904.4	229365	--	--	--	--	417.718	28.1333	417.718	60.1075
786.6	22454.3	786.3	137626	904.6	33801.8	904.3	230093	--	--	--	--	418.926	15.2203	418.926	69.3136
786.5	22628.7	786.2	138256	904.5	34480.7	904.2	230065	--	--	--	--	420.134	28.8383	420.134	72.2264
786.4	22580.4	786.1	138180	904.4	33855.2	904.1	230492	--	--	--	--	421.342	22.0202	421.342	64.9159
786.3	22646.9	786	137881	904.3	34104.9	904	231531	--	--	--	--	422.55	19.1024	422.55	71.2405
786.2	22255.1	785.9	138465	904.2	33851.7	903.9	229944	--	--	--	--	423.758	33.4142	423.758	51.8889
786.1	22691.5	785.8	138284	904.1	33847.7	903.8	230730	--	--	--	--	424.966	23.8326	424.966	66.9712
786	22515.7	785.7	137597	904	33732.2	903.7	230785	--	--	--	--	426.175	32.4142	426.175	76.8423
785.9	22729.3	785.6	137324	903.9	33811.4	903.6	229629	--	--	--	--	427.383	37.7833	427.383	72.6862
785.8	22322.8	785.5	138242	903.8	33442.5	903.5	230340	--	--	--	--	428.591	33.0119	428.591	67.7852
785.7	21965.8	785.4	137385	903.7	34172.1	903.4	229535	--	--	--	--	429.799	27.1699	429.799	73.7972
785.6	22550.8	785.3	137173	903.6	33897.6	903.3	229922	--	--	--	--	431.007	28.1536	431.007	73.9821
785.5	22770.1	785.2	136094	903.5	33832.5	903.2	229580	--	--	--	--	432.215	32.6872	432.215	75.5661
785.4	22688.9	785.1	135401	903.4	34391.3	903.1	229421	--	--	--	--	433.423	36.8443	433.423	78.8207
785.3	22904	785	134948	903.3	34032.3	903	231298	--	--	--	--	434.631	38.4319	434.631	84.7351
785.2	22971.1	784.9	133721	903.2	34041	902.9	230345	--	--	--	--	435.839	23.7367	435.839	81.3524
785.1	21924.8	784.8	132794	903.1	34089.8	902.8	227706	--	--	--	--	437.047	29.7778	437.047	87.8486
785	22809.9	784.7	132731	903	34640.6	902.7	229615	--	--	--	--	438.255	33.5635	438.255	85.2819
784.9	22576.1	784.6	133021	902.9	34287.1	902.6	228784	--	--	--	--	439.463	27.951	439.463	84.1225
784.8	23065.2	784.5	133325	902.8	34486.5	902.5	229222	--	--	--	--	440.671	19.4061	440.671	84.6744
784.7	22875.5	784.4	133212	902.7	34778.3	902.4	229005	--	--	--	--	441.879	34.7138	441.879	98.3447
784.6	22757.5	784.3	133327	902.6	34830.4	902.3	229697	--	--	--	--	443.087	35.1096	443.087	96.6486
784.5	23094.7	784.2	133251	902.5	34261.8	902.2	230631	--	--	--	--	444.295	39.572	444.295	98.9213
784.4	22561.5	784.1	134171	902.4	34653.8	902.1	230065	--	--	--	--	445.503	51.1311	445.503	96.5691
784.3	22907.4	784	134041	902.3	34704.4	902	229610	--	--	--	--	446.711	55.8712	446.711	113.274
784.2	23400.8	783.9	134473	902.2	34743.6	901.9	229214	--	--	--	--	447.919	49.9288	447.919	109.695
784.1	23502.6	783.8	135504	902.1	35016.2	901.8	231457	--	--	--	--	449.127	46.9596	449.127	100.174
784	23746.1	783.7	136669	902	34854.6	901.7	233746	--	--	--	--	450.336	60.1409	450.336	100.195
783.9	24330	783.6	137692	901.9	34987.2	901.6	232903	--	--	--	--	451.544	61.9388	451.544	107.953
783.8	23956	783.5	138749	901.8	34783.4	901.5	234809	--	--	--	--	452.752	67.3512	452.752	112.613
783.7	24160.3	783.4	138349	901.7	34722.1	901.4	235135	--	--	--	--	453.96	84.7415	453.96	116.417
783.6	24401.6	783.3	140361	901.6	34834	901.3	236300	--	--	--	--	455.168	89.3187	455.168	117.038
783.5	24566.9	783.2	142420	901.5	34680.7	901.2	237278	--	--	--	--	456.376	92.6077	456.376	116.424
783.4	25202.7	783.1	143788	901.4	35772.8	901.1	238057	--	--	--	--	457.584	94.5925	457.584	122.101
783.3	25591	783	144877	901.3	35356.4	901	241381	--	--	--	--	458.792	103.582	458.792	121.073
783.2	25812.9	782.9	145321	901.2	35273.2	900.9	242674	--	--	--	--	460	113.86	460	119.25
783.1	26239.3	782.8	146670	901.1	35886.9	900.8	242604	--	--	--	--	461.208	119.243	461.208	125.476
783	26876.5	782.7	148813	901	35418	900.7	243879	--	--	--	--	462.416	138.776	462.416	126.025
782.9	27386.5	782.6	151157	900.9	34984.5	900.6	242887	--	--	--	--	463.624	147.949	463.624	123.159
782.8	27602	782.5	151374	900.8	35029.7	900.5	240342	--	--	--	--	464.832	153.326	464.832	121.688
782.7	27724.3	782.4	153221	900.7	35319.4	900.4	239766	--	--	--	--	466.04	168.895	466.04	123.488
782.6	28428.6	782.3	154601	900.6	34792.5	900.3	238747	--	--	--	--	467.248	178.446	467.248	132.013
782.5	29559	782.2	157074	900.5	34739.1	900.2	237570	--	--	--	--	468.456	189.499	468.456	136.453
782.4	30454.9	782.1	157511	900.4	34513.4	900.1	235245	--	--	--	--	469.664	198.969	469.664	137.83
782.3	31152.1	782	159396	900.3	33853.4	900	233159	--	--	--	--	470.873	217.023	470.873	137.34
782.2	31439.5	781.9	160429	900.2	34988.2	899.9	230723	--	--	--	--	472.081	213.351	472.081	133.214
782.1	31712	781.8	161903	900.1	34759.8	899.8	230404	--	--	--	--	473.289	189.003	473.289	129.647
782	32631.5	781.7	162924	900	34597.6	899.7	230499	--	--	--	--	474.497	182.589	474.497	126.394
781.9	33605	781.6	165701	899.9	34783	899.6	228844	--	--	--	--	475.705	169.325	475.705	135.594
781.8	34589.1	781.5	167160	899.8	34623.3	899.5	229639	--	--	--	--	476.913	155.285	476.913	139.732
781.7	35382.9	781.4	168200	899.7	34723	899.4	228934	--	--	--	--	478.121	153.32	478.121	142.412
781.6	36617.7	781.3	170376	899.6	34276.7	899.3	230914	--	--	--	--	479.329	154.95	479.329	142.896
781.5	36960.2	781.2	171448	899.5	35145.9	899.2	231411	--	--	--	--	480.537	142.823	480.537	138.49
781.4	38047.4	781.1	172735	899.4	35220.5	899.1	232636	--	--	--	--	481.745	125.551	481.745	144.837
781.3	38824.1	781	174429	899.3	35330.2	899	234159	--	--	--	--	482.953	104.773	482.953	136.787
781.2	39130.1	780.9	174875	899.2	35821.9	898.9	236308	--	--	--	--	484.161	97.5313	484.161	142.628
781.1	40019.1	780.8	177138	899.1	35713.9	898.8	237886	--	--	--	--	485.369	82.8045	485.369	141.157
781	40832.8	780.7	176301	899	35569.8	898.7	239592	--	--	--	--	486.577	66.2948	486.577	140.837
780.9	41452.2	780.6	175229	898.9	35994.2	898.6	241309	--	--	--	--	487.785	45.1386	487.785	147.452
780.8	41439.3	780.5	175513	898.8	36569.6	898.5	243948	--	--	--	--	488.993	46.5012	488.993	150.546
780.7	42636.3	780.4	174231	898.7	35983.8	898.4	245002	--	--	--	--	490.201	37.9847	490.201	148.937
780.6	43581.8	780.3	173423	898.6	36149.4	898.3	244543	--	--	--	--	491.409	34.2403	491.409	154.522
780.5	43427.1	780.2	173021	898.5	36207.6	898.2	244736	--	--	--	--	492.617	57.922	492.617	154.45
780.4	43717.8	780.1	170949	898.4	35837	898.1	245016	--	--	--	--	493.825	55.5754	493.825	157.691
780.3	44465.5	780	168737	898.3	36067.8	898	245595	--	--	--	--	495.034	54.8605	495.034	158.816
780.2	44681.8	779.9	167775	898.2	35098.9	897.9	242817	--	--	--	--	496.242	63.748	496.242	151.812
780.1	44758.6	779.8	165169	898.1	35344.5	897.8	241823	--	--	--	--	497.45	57.0695	497.45	158.724
780	44962.4	779.7	163266	898	35089.8	897.7	237867	--	--	--	--	498.658	43.565	498.658	163.73
779.9	43980.7	779.6	159494	897.9	35159.1	897.6	233524	--	--	--	--	499.866	54.8767	499.866	164.429
779.8	42723.8	779.5	156594	897.8	34544.7	897.5	231141	--	--	--	--	501.074	65.7257	501.074	176.746
779.7	41623.6	779.4	154765	897.7	34468.9	897.4	229267	--	--	--	--	502.282	65.159	502.282	181.091
779.6	39921.5	779.3	153138	897.6	34726.1	897.3	227760	--	--	--	--	503.49	62.868	503.49	176.808
779.5	37348.9	779.2	150879	897.5	34181.2	897.2	225398	--	--	--	--	504.698	68.1745	504.698	189.568
779.4	34585.5	779.1	149662	897.4	33794.5	897.1	222593	--	--	--	--	505.906	62.7182	505.906	193.741
779.3	31850.3	779	148388	897.3	34014.8	897	220183	--	--	--	--	507.114	58.0608	507.114	176.356
779.2	29213.8	778.9	147318	897.2	34097.9	896.9	218203	--	--	--	--	508.322	79.5275	508.322	195.603
779.1	27149.9	778.8	144940	897.1	33457.4	896.8	216689	--	--	--	--	509.53	79.8375	509.53	192.644
779	24918.6	778.7	143567	897	33156.4	896.7	216026	--	--	--	--	510.738	56.8006	510.738	194.744
778.9	24121.4	778.6	144020	896.9	32376.2	896.6	214992	--	--	--	--	511.946	69.4594	511.946	207.487
778.8	22300.1	778.5	143427	896.8	32762.8	896.5	213419	--	--	--	--	513.154	63.445	513.154	204.955
778.7	21368.6	778.4	142325	896.7	33160.7	896.4	211084	--	--	--	--	514.362	65.1082	514.362	198.232
778.6	20334.2	778.3	145743	896.6	32844.9	896.3	210438	--	--	--	--	515.571	65.1329	515.571	203.835
778.5	20002.2	778.2	146055	896.5	32323.2	896.2	209372	--	--	--	--	516.779	83.1494	516.779	219.209
778.4	19085.6	778.1	145247	896.4	32712.4	896.1	209478	--	--	--	--	517.987	79.665	517.987	221.609
778.3	18518	778	144730	896.3	32560.5	896	209068	--	--	--	--	519.195	70.5748	519.195	212.082
778.2	17692.6	777.9	143075	896.2	32366.9	895.9	207846	--	--	--	--	520.403	70.4397	520.403	219.326
778.1	17423.8	777.8	137571	896.1	32701.5	895.8	207116	--	--	--	--	521.611	56.6449	521.611	223.876
778	17239.7	777.7	130607	896	32350.4	895.7	206563	--	--	--	--	522.819	70.3698	522.819	241.997
777.9	17102.7	777.6	124898	895.9	32752.3	895.6	206352	--	--	--	--	524.027	51.7305	524.027	245.833
777.8	16931.5	777.5	116655	895.8	32940.4	895.5	206332	--	--	--	--	525.235	68.5394	525.235	232.187
777.7	17148.3	777.4	108950	895.7	32656.8	895.4	205416	--	--	--	--	526.443	64.902	526.443	256.682
777.6	16869.3	777.3	103859	895.6	32585.6	895.3	206477	--	--	--	--	527.651	65.7903	527.651	254.311
777.5	16262.9	777.2	99278.1	895.5	32550.6	895.2	205598	--	--	--	--	528.859	44.4166	528.859	272.279
777.4	16172.5	777.1	96378.8	895.4	32526.5	895.1	204220	--	--	--	--	530.067	56.269	530.067	257.693
777.3	16467.1	777	93291.5	895.3	32506.9	895	203134	--	--	--	--	531.275	63.9645	531.275	274.22
777.2	16317.8	776.9	91871.2	895.2	32257.5	894.9	203363	--	--	--	--	532.483	62.8139	532.483	277.756
777.1	16188.1	776.8	90150	895.1	32074.8	894.8	204835	--	--	--	--	533.691	56.1307	533.691	267.679
777	16264.1	776.7	89521.7	895	32131.6	894.7	205499	--	--	--	--	534.899	56.9486	534.899	283.007
776.9	16250	776.6	88303.8	894.9	32459.5	894.6	203880	--	--	--	--	536.107	50.1714	536.107	275.564
776.8	15805	776.5	87908	894.8	32147.2	894.5	203940	--	--	--	--	537.315	49.414	537.315	285.94
776.7	16127.7	776.4	87377.1	894.7	32449.6	894.4	204381	--	--	--	--	538.524	56.3387	538.524	290.203
776.6	16312.6	776.3	86525.8	894.6	32483.6	894.3	204558	--	--	--	--	539.732	58.2038	539.732	304.061
776.5	15611	776.2	87189.8	894.5	32522.6	894.2	203804	--	--	--	--	540.94	51.3373	540.94	309.405
776.4	15848.4	776.1	85724.2	894.4	32698.2	894.1	202776	--	--	--	--	542.148	48.2078	542.148	304.216
776.3	15485.3	776	85795.6	894.3	32512.6	894	202864	--	--	--	--	543.356	34.5791	543.356	313.771
776.2	15724.2	775.9	85798.7	894.2	32477.4	893.9	203304	--	--	--	--	544.564	40.8557	544.564	323.916
776.1	15692.5	775.8	86029.7	894.1	32458.1	893.8	203931	--	--	--	--	545.772	63.4437	545.772	306.659
776	15356.8	775.7	85025.4	894	32432.9	893.7	203602	--	--	--	--	546.98	52.554	546.98	340.649
775.9	15874.6	775.6	84352.1	893.9	32960.1	893.6	202804	--	--	--	--	548.188	46.6063	548.188	331.593
775.8	15336.7	775.5	84138.9	893.8	32547.3	893.5	205161	--	--	--	--	549.396	40.6001	549.396	353.212
775.7	15598.8	775.4	84408.1	893.7	32395.7	893.4	204013	--	--	--	--	550.604	30.0387	550.604	338.712
775.6	15358.4	775.3	84249.9	893.6	32391	893.3	203321	--	--	--	--	551.812	53.7251	551.812	319.423
775.5	15756.8	775.2	83371.1	893.5	32787.7	893.2	202683	--	--	--	--	553.02	44.7844	553.02	359.96
775.4	15480.3	775.1	82278.5	893.4	32375.7	893.1	204440	--	--	--	--	554.228	37.1151	554.228	352.439
775.3	15256.8	775	82439.5	893.3	31990.3	893	204025	--	--	--	--	555.436	56.1987	555.436	338.387
775.2	15429.1	774.9	81469.5	893.2	32040.3	892.9	204872	--	--	--	--	556.644	75.7788	556.644	358.582
775.1	15165.7	774.8	82269.4	893.1	32213.1	892.8	204221	--	--	--	--	557.852	56.8792	557.852	349.457
775	15093.6	774.7	82940.7	893	32688.7	892.7	205030	--	--	--	--	559.06	42.9565	559.06	365.776
774.9	15529.4	774.6	81672.7	892.9	32531	892.6	205295	--	--	--	--	560.268	32.1479	560.268	363.743
774.8	15585.1	774.5	81742.7	892.8	32702.6	892.5	206192	--	--	--	--	561.476	32.2101	561.476	356.189
774.7	15399.9	774.4	81101.4	892.7	32726.5	892.4	205748	--	--	--	--	562.685	33.6008	562.685	373.185
774.6	14942.1	774.3	80112.6	892.6	33287.4	892.3	205492	--	--	--	--	563.893	54.3043	563.893	357.669
774.5	14999.2	774.2	81303.3	892.5	32941.1	892.2	206812	--	--	--	--	565.101	55.1331	565.101	366.174
774.4	15399.7	774.1	80691.5	892.4	32374.7	892.1	205625	--	--	--	--	566.309	45.5484	566.309	371.82
774.3	14950.5	774	80989.9	892.3	32691.3	892	205429	--	--	--	--	567.517	53.5926	567.517	381.388
774.2	14897.1	773.9	80520	892.2	32700.1	891.9	205479	--	--	--	--	568.725	59.866	568.725	389.868
774.1	14854	773.8	80396.2	892.1	32959.1	891.8	206888	--	--	--	--	569.933	37.8522	569.933	376.802
774	14863.4	773.7	79499.7	892	32741	891.7	206407	--	--	--	--	571.141	49.3372	571.141	378.173
773.9	15322.2	773.6	79583.6	891.9	32702.4	891.6	205237	--	--	--	--	572.349	42.6711	572.349	389.166
773.8	15121.7	773.5	79319.3	891.8	32466.4	891.5	207212	--	--	--	--	573.557	45.0493	573.557	397.447
773.7	14496.1	773.4	79518.8	891.7	33201	891.4	206971	--	--	--	--	574.765	54.9874	574.765	397.57
773.6	14514.1	773.3	79494.7	891.6	32956.8	891.3	206788	--	--	--	--	575.973	38.1688	575.973	387.209
773.5	14966.3	773.2	79073.9	891.5	33023.8	891.2	207329	--	--	--	--	577.181	48.151	577.181	380.823
773.4	15128.7	773.1	79575.6	891.4	32646.5	891.1	206566	--	--	--	--	578.389	56.3693	578.389	395.889
773.3	14655.1	773	78491	891.3	32730	891	209348					579.597	66.0626	579.597	392.102
773.2	14626.3	772.9	78860.9	891.2	32762.1	890.9	208043					580.805	51.5703	580.805	407.866
773.1	14599.1	772.8	78763.2	891.1	32329.3	890.8	208781					582.013	45.6529	582.013	402.248
773	14535.4	772.7	78490.7	891	32623.6	890.7	207471					583.221	40.804	583.221	409.243
772.9	14510	772.6	77522	890.9	32576.7	890.6	208421					584.429	39.9336	584.429	406.669
772.8	14463.8	772.5	77590.5	890.8	32858.8	890.5	209028					585.638	64.3376	585.638	390.256
772.7	14702.7	772.4	78706.7	890.7	32860.1	890.4	209513					586.846	54.1793	586.846	387.638
772.6	14439.7	772.3	78379.7	890.6	32859.6	890.3	211255					588.054	43.427	588.054	384.763
772.5	14445.2	772.2	77881.2	890.5	32513.4	890.2	210704					589.262	47.3828	589.262	397.515
772.4	14572.1	772.1	78657.5	890.4	32945.6	890.1	211259					590.47	58.1282	590.47	388.862
772.3	14378.3	772	78139.1	890.3	33370.8	890	212467					591.678	47.8062	591.678	361.847
772.2	14627.6	771.9	77835.8	890.2	33326.9	889.9	212740					592.886	52.7687	592.886	359.54
772.1	14491.4	771.8	77482.7	890.1	33168.3	889.8	214604					594.094	56.0569	594.094	365.358
772	14450.4	--	--	890	33471.4	889.7	213401					595.302	53.5491	595.302	359.434
--	--	--	--	889.9	34003.5	889.6	212873					596.51	55.9494	596.51	368.328
--	--	--	--	889.8	33383.9	889.5	212452					597.718	66.9054	597.718	347.619
--	--	--	--	889.7	33348.2	889.4	215333					598.926	67.1153	598.926	355.774
--	--	--	--	889.6	33077.5	889.3	215702					600.134	55.1686	600.134	356.553
--	--	--	--	889.5	33252.7	889.2	215890					601.342	72.1689	601.342	351.572
--	--	--	--	889.4	33194.5	889.1	216051					602.55	48.2481	602.55	355.276
--	--	--	--	889.3	33391.1	889	214720					603.758	57.8671	603.758	343.164
--	--	--	--	889.2	33785.4	888.9	215497					604.966	63.9373	604.966	331.131
--	--	--	--	889.1	33853.2	888.8	215354					606.174	66.9414	606.174	322.147
--	--	--	--	889	33611.3	888.7	215657					607.383	74.0621	607.383	316.667
--	--	--	--	888.9	33762.7	888.6	218412					608.591	66.5252	608.591	315.323
--	--	--	--	888.8	33693.4	888.5	217525					609.799	82.3054	609.799	311.845
--	--	--	--	888.7	33095.9	888.4	217564					611.007	73.1987	611.007	306.875
--	--	--	--	888.6	33728.1	888.3	218075					612.215	87.9998	612.215	304.443
--	--	--	--	888.5	33925.9	888.2	216979					613.423	70.7323	613.423	303.535
--	--	--	--	888.4	33335.6	888.1	216681					614.631	76.1458	614.631	295.31
--	--	--	--	888.3	33498.5	888	217211					615.839	81.7436	615.839	272.628
--	--	--	--	888.2	33742.2	887.9	217379					617.047	72.7157	617.047	267.764
--	--	--	--	888.1	33529.4	887.8	217207					618.255	81.7585	618.255	269.941
--	--	--	--	888	33129.2	887.7	218211					619.463	65.1807	619.463	259.548
--	--	--	--	887.9	34153.5	887.6	217747					620.671	61.3052	620.671	244.068
--	--	--	--	887.8	33525.2	887.5	218047					621.879	73.2291	621.879	230.883
--	--	--	--	887.7	33795.7	887.4	218250					623.087	55.967	623.087	233.198
--	--	--	--	887.6	33593.1	887.3	218103					624.295	54.4416	624.295	232.013
--	--	--	--	887.5	33846.2	887.2	218400					625.503	62.8081	625.503	221.49
--	--	--	--	887.4	33561	887.1	219145					626.711	67.447	626.711	214.004
--	--	--	--	887.3	33334.8	887	220489					627.919	74.4107	627.919	207.055
--	--	--	--	887.2	33338.9	886.9	219373					629.128	63.5096	629.128	205.866
--	--	--	--	887.1	33604.4	886.8	220244					630.336	58.338	630.336	194.433
--	--	--	--	887	33746.4	886.7	220889					631.544	53.3903	631.544	181.98
--	--	--	--	886.9	33805.6	886.6	221569					632.752	59.303	632.752	173.885
--	--	--	--	886.8	33857.5	886.5	221481					633.96	67.5133	633.96	171.553
--	--	--	--	886.7	33529.2	886.4	222428					635.168	71.2071	635.168	167.982
--	--	--	--	886.6	33653.3	886.3	222907					636.376	73.9566	636.376	166.772
--	--	--	--	886.5	33635.8	886.2	223009					637.584	75.4238	637.584	162.704
--	--	--	--	886.4	33439.9	886.1	223805					638.792	75.7626	638.792	151.189
--	--	--	--	886.3	33376.4	886	223756					640	68.2604	640	145.919
--	--	--	--	886.2	33605.6	885.9	224096					641.208	70.4988	641.208	140.521
--	--	--	--	886.1	33353.8	885.8	224148					642.416	88.5625	642.416	135.205
--	--	--	--	886	33918.1	885.7	224333					643.624	79.7717	643.624	135.423
--	--	--	--	885.9	33601	885.6	223887					644.832	74.2684	644.832	121.289
--	--	--	--	885.8	33542.7	885.5	223635					646.04	88.0549	646.04	119.292
--	--	--	--	885.7	33581.2	885.4	224991					647.248	87.6637	647.248	116.337
--	--	--	--	885.6	33702.9	885.3	224909					648.456	96.361	648.456	114.287
--	--	--	--	885.5	34109.5	885.2	225006					649.664	98.1638	649.664	113.976
--	--	--	--	885.4	33627	885.1	224982					650.872	106.295	650.872	109.308
--	--	--	--	885.3	33937.5	885	225036					652.081	122.922	652.081	105.005
--	--	--	--	885.2	33585.5	884.9	224776					653.289	121.694	653.289	98.3854
--	--	--	--	885.1	34048.7	884.8	223477					654.497	129.662	654.497	86.6268
--	--	--	--	885	34212.2	884.7	222390					655.705	129.821	655.705	84.7596
--	--	--	--	884.9	33754.8	884.6	222002					656.913	145.415	656.913	82.9703
--	--	--	--	884.8	34353	884.5	224373					658.121	165.695	658.121	77.5876
--	--	--	--	884.7	34155.6	884.4	224361					659.329	175.216	659.329	79.3093
--	--	--	--	884.6	34454.2	884.3	223139					660.537	196.854	660.537	79.2555
--	--	--	--	884.5	33973.8	884.2	222736					661.745	192.859	661.745	77.8223
--	--	--	--	884.4	33595.7	884.1	222430					662.953	196.251	662.953	75.0504
--	--	--	--	884.3	33888.2	884	222647					664.161	204.053	664.161	73.3844
--	--	--	--	884.2	34096.6	883.9	222105					665.369	217.712	665.369	63.7571
--	--	--	--	884.1	33407.6	883.8	223510					666.577	234.773	666.577	61.099
--	--	--	--	884	33356.8	883.7	224542					667.785	245.017	667.785	56.1575
--	--	--	--	883.9	34039.8	883.6	224847					668.993	256.388	668.993	67.632
--	--	--	--	883.8	34706.1	883.5	224407					670.201	284.983	670.201	54.9012
--	--	--	--	883.7	34572.3	883.4	225259					671.409	276.647	671.409	63.5043
--	--	--	--	883.6	34111.5	883.3	226212					672.617	299.421	672.617	63.3913
--	--	--	--	883.5	34892.2	883.2	226599					673.826	269.159	673.826	52.5684
--	--	--	--	883.4	34948.9	883.1	229053					675.034	299.373	675.034	51.0384
--	--	--	--	883.3	34649.6	883	228305					676.242	294.038	676.242	53.794
--	--	--	--	883.2	34997.2	882.9	228569					677.45	315.104	677.45	59.6546
--	--	--	--	883.1	35077.8	882.8	230769					678.658	263.552	678.658	42.816
--	--	--	--	883	35220.8	882.7	233142					679.866	232.342	679.866	46.0251
--	--	--	--	882.9	34977.2	882.6	233856					681.074	239.874	681.074	49.1903
--	--	--	--	882.8	35424.1	882.5	236716					682.282	210.366	682.282	46.8322
--	--	--	--	882.7	34602.4	882.4	237007					683.49	207.097	683.49	34.8642
--	--	--	--	882.6	34831.2	882.3	237503					684.698	198.567	684.698	35.5944
--	--	--	--	882.5	34927.9	882.2	238387					685.906	143.949	685.906	41.806
--	--	--	--	882.4	34530.7	882.1	238970					687.114	137.201	687.114	39.0285
--	--	--	--	882.3	34319.8	882	235529					688.322	120.825	688.322	38.2373
--	--	--	--	882.2	34514	881.9	233866					689.53	103.744	689.53	25.5395
--	--	--	--	882.1	34616.8	881.8	232843					690.738	88.3608	690.738	34.4453
--	--	--	--	882	34223.2	881.7	230759					691.946	74.1079	691.946	39.1624
--	--	--	--	881.9	34121.7	881.6	227577					693.154	69.7985	693.154	33.3031
--	--	--	--	881.8	34287.3	881.5	224435					694.362	53.1411	694.362	32.7515
--	--	--	--	881.7	33703.1	881.4	222023					695.571	39.1081	695.571	29.6453
--	--	--	--	881.6	33170.5	881.3	219146					696.779	41.5235	696.779	33.7284
--	--	--	--	881.5	33372.6	881.2	214956					697.987	42.7833	697.987	30.5146
--	--	--	--	881.4	33366.4	881.1	212629					699.195	47.1181	699.195	31.6465
--	--	--	--	881.3	33117	881	210120					700.403	46.0327	700.403	30.3509
--	--	--	--	881.2	33075.4	880.9	208374					701.611	34.0905	701.611	29.1382
--	--	--	--	881.1	32692.9	880.8	207347					702.819	21.0188	702.819	23.0621
--	--	--	--	881	32388.9	880.7	206712					704.027	22.1642	704.027	30.1571
--	--	--	--	880.9	32921.1	880.6	203589					705.235	21.8968	705.235	33.57
--	--	--	--	880.8	32524.5	880.5	204274					706.443	11.4014	706.443	26.1197
--	--	--	--	880.7	32134.6	880.4	201660					707.651	19.4535	707.651	26.9207
--	--	--	--	880.6	32004.7	880.3	200154					708.859	25.7565	708.859	27.5481
--	--	--	--	880.5	32307.4	880.2	199427					710.067	13.3197	710.067	21.8908
--	--	--	--	880.4	32148.1	880.1	198441					711.275	13.4059	711.275	16.6801
--	--	--	--	880.3	31672.1	880	198056					712.483	11.4025	712.483	18.7169
--	--	--	--	880.2	31960.6	879.9	196079					713.691	6.77776	713.691	19.598
--	--	--	--	880.1	31679.4	879.8	195751					714.899	17.2141	714.899	21.9317
--	--	--	--	880	31531.5	879.7	194828					716.107	26.2839	716.107	24.989
--	--	--	--	879.9	31626	879.6	195084					717.315	19.6551	717.315	19.5252
--	--	--	--	879.8	31848.4	879.5	194725					718.524	19.1716	718.524	20.8108
--	--	--	--	879.7	31644.9	879.4	193832					719.732	22.3827	719.732	23.0494
--	--	--	--	879.6	31886.2	879.3	193509					720.94	9.74695	720.94	18.3905
--	--	--	--	879.5	31575.8	879.2	192833					722.148	12.1559	722.148	18.7052
--	--	--	--	879.4	31240.9	879.1	191951					723.356	12.597	723.356	21.6151
--	--	--	--	879.3	31304.8	879	192916					724.564	13.4309	724.564	21.9967
--	--	--	--	879.2	31661.3	878.9	192947					725.772	15.7665	725.772	18.4657
--	--	--	--	879.1	31483.4	878.8	193625					726.98	8.35684	726.98	18.6395
--	--	--	--	879	31702.5	878.7	192686					728.188	13.6288	728.188	19.8118
--	--	--	--	878.9	31360.1	878.6	191178					729.396	11.1153	729.396	18.358
--	--	--	--	878.8	31085.1	878.5	192163					730.604	10.3468	730.604	18.5152
--	--	--	--	878.7	31085.7	878.4	190609					731.812	-6.54606	731.812	19.961
--	--	--	--	878.6	31077.6	878.3	191573					733.02	0.56787	733.02	11.0017
--	--	--	--	878.5	31247.2	878.2	190398					734.228	13.6739	734.228	15.8622
--	--	--	--	878.4	31396.3	878.1	189518					735.436	-10.7226	735.436	9.4744
--	--	--	--	878.3	31861.9	878	189459					736.644	21.284	736.644	15.2596
--	--	--	--	878.2	31347.9	877.9	190303					737.852	14.1142	737.852	10.4319
--	--	--	--	878.1	31208	877.8	191275					739.06	-3.43551	739.06	14.9741
--	--	--	--	878	31007.4	877.7	191651					740.268	17.8583	740.268	16.2952
--	--	--	--	877.9	30933.4	877.6	191999					741.476	20.1871	741.476	9.41674
--	--	--	--	877.8	30163.7	877.5	192373					742.685	7.23256	742.685	16.9221
--	--	--	--	877.7	30685.4	877.4	189219					743.893	9.76357	743.893	11.2568
--	--	--	--	877.6	31224.7	877.3	189953					745.101	33.4796	745.101	20.5916
--	--	--	--	877.5	31272.7	877.2	189884					746.309	12.5949	746.309	18.115
--	--	--	--	877.4	30660.1	877.1	189697					747.517	4.95665	747.517	8.43835
--	--	--	--	877.3	30824.8	877	189704					748.725	6.27556	748.725	9.70649
--	--	--	--	877.2	31102.1	876.9	188938					749.933	6.59903	749.933	11.4515
--	--	--	--	877.1	31053.2	876.8	191133					751.141	6.69035	751.141	3.10484
--	--	--	--	877	31393.2	876.7	190333					752.349	14.9216	752.349	6.41777
--	--	--	--	876.9	30732.4	876.6	190404					753.557	14.6849	753.557	8.62744
--	--	--	--	876.8	31567.1	876.5	188583					754.765	4.20793	754.765	8.03613
--	--	--	--	876.7	31673.9	876.4	188537					755.973	3.6888	755.973	9.62055
--	--	--	--	876.6	31338.7	876.3	189562					757.181	13.6427	757.181	12.6019
--	--	--	--	876.5	31276.2	876.2	191284					758.389	10.0359	758.389	12.3308
--	--	--	--	876.4	31029.7	876.1	190958					759.597	13.4892	759.597	10.8999
--	--	--	--	876.3	31195.6	876	189770					760.805	15.1364	760.805	11.8552
--	--	--	--	876.2	31215.2	875.9	190195					762.013	16.182	762.013	12.2563
--	--	--	--	876.1	31611.7	875.8	190238					763.221	6.71802	763.221	14.5531
--	--	--	--	876	31511.3	875.7	190317					764.429	2.85791	764.429	7.38946
--	--	--	--	875.9	30969.8	875.6	190934					765.638	8.11268	765.638	8.52669
--	--	--	--	875.8	30964.9	875.5	191276					766.846	11.9305	766.846	9.92844
--	--	--	--	875.7	31705.6	875.4	190413					768.054	10.1977	768.054	9.01012
--	--	--	--	875.6	31395.9	875.3	190566					769.262	1.50007	769.262	3.55583
--	--	--	--	875.5	31372.7	875.2	190574					770.47	-0.81611	770.47	2.35706
--	--	--	--	875.4	31347	875.1	191044					771.678	5.00085	771.678	2.08553
--	--	--	--	875.3	32066.5	875	190878					772.886	10.527	772.886	9.34478
--	--	--	--	875.2	31708.7	874.9	190886					774.094	13.9266	774.094	8.79776
--	--	--	--	875.1	31322.1	874.8	189414					775.302	15.1988	775.302	-1.5351
--	--	--	--	875	31431.2	874.7	191185					776.51	13.3896	776.51	4.81783
--	--	--	--	874.9	31109.6	874.6	190461					777.718	5.42829	777.718	8.16066
--	--	--	--	874.8	31407.9	874.5	190147					778.926	2.17155	778.926	3.82686
--	--	--	--	874.7	31269.8	874.4	189530					780.134	-6.68657	780.134	8.28122
--	--	--	--	874.6	31004.7	874.3	190672					781.342	-5.41685	781.342	8.15228
--	--	--	--	874.5	31654.1	874.2	190170					782.55	16.3137	782.55	6.36112
--	--	--	--	874.4	31154.6	874.1	190090					783.758	3.27307	783.758	6.77493
--	--	--	--	874.3	31026.3	874	189831					784.966	17.8063	784.966	7.75173
--	--	--	--	874.2	31230	873.9	191333					786.174	8.74275	786.174	1.50656
--	--	--	--	874.1	30993.1	873.8	191848					787.383	2.99564	787.383	-0.2295
--	--	--	--	874	31514	873.7	191226					788.591	3.09731	788.591	4.06602
--	--	--	--	873.9	31587.5	873.6	191078					789.799	5.26032	789.799	1.75813
--	--	--	--	873.8	31183	873.5	190481					791.007	10.5172	791.007	-0.14996
--	--	--	--	873.7	31358.7	873.4	189961					792.215	-0.49034	792.215	-1.42726
--	--	--	--	873.6	31673.7	873.3	191136					793.423	1.3414	793.423	3.63699
--	--	--	--	873.5	31236.1	873.2	191058					794.631	2.34739	794.631	3.57494
--	--	--	--	873.4	31281.9	873.1	190351					795.839	3.68476	795.839	5.24176
--	--	--	--	873.3	31475.8	873	191070					797.047	-0.95906	797.047	2.33054
--	--	--	--	873.2	31197.5	872.9	190716					798.255	6.1915	798.255	-2.90592
--	--	--	--	873.1	31337.7	872.8	190487					799.463	5.97126	799.463	-1.8979
--	--	--	--	873	31780	872.7	190919					800.671	8.28454	800.671	4.30825
--	--	--	--	872.9	31769.8	872.6	193066					801.879	5.4177	801.879	4.16117
--	--	--	--	872.8	31575.6	872.5	192681					803.087	6.67355	803.087	-0.97929
--	--	--	--	872.7	31694.8	872.4	191603					804.295	4.3552	804.295	-0.95681
--	--	--	--	872.6	31354.2	872.3	190991					805.503	-9.58107	805.503	3.08881
--	--	--	--	872.5	32004.4	872.2	190857					806.711	9.50508	806.711	0.09407
--	--	--	--	872.4	31553.9	872.1	190844					807.919	3.83253	807.919	-1.23988
--	--	--	--	872.3	31320.3	872	190719					809.128	-5.20832	809.128	-6.578
--	--	--	--	872.2	31334.4	871.9	190432					810.336	-5.2028	810.336	-1.25869
--	--	--	--	872.1	31995.4	871.8	192159					811.544	1.59593	811.544	7.91291
--	--	--	--	872	31618.5	871.7	190412					812.752	-2.06285	812.752	-0.11506
--	--	--	--	871.9	31774.4	871.6	191003					813.96	-2.29671	813.96	0.40756
--	--	--	--	871.8	31652.6	871.5	191525					815.168	-8.69723	815.168	1.44796
--	--	--	--	871.7	32266.7	871.4	191354					816.376	-2.30301	816.376	2.9765
--	--	--	--	871.6	31830.2	871.3	190442					817.584	11.2586	817.584	10.7597
--	--	--	--	871.5	31871.6	871.2	191723					818.792	7.37319	818.792	5.05606
--	--	--	--	871.4	31954.5	871.1	191591					820	8.8014	820	-0.32571
--	--	--	--	871.3	32125.4	871	192604					821.208	8.04109	821.208	3.21157
--	--	--	--	871.2	31798.5	870.9	191284					822.416	6.86201	822.416	1.54138
--	--	--	--	871.1	31454.4	870.8	191133					823.624	-0.66538	823.624	1.02396
--	--	--	--	--	--	--	--					824.832	-8.01911	824.832	1.01603
--	--	--	--	--	--	--	--					826.04	-2.39043	826.04	0.75122
--	--	--	--	--	--	--	--					827.248	-0.69508	827.248	4.28957
--	--	--	--	--	--	--	--					828.456	2.58958	828.456	4.82188
--	--	--	--	--	--	--	--					829.664	8.16127	829.664	3.75869
--	--	--	--	--	--	--	--					830.872	1.84906	830.872	3.83963
--	--	--	--	--	--	--	--					832.081	3.34648	832.081	4.32314
--	--	--	--	--	--	--	--					833.289	10.4869	833.289	-0.61117
--	--	--	--	--	--	--	--					834.497	3.17658	834.497	3.9742
--	--	--	--	--	--	--	--					835.705	15.4544	835.705	7.41763
--	--	--	--	--	--	--	--					836.913	21.2591	836.913	2.53278
--	--	--	--	--	--	--	--					838.121	6.54905	838.121	1.53181
--	--	--	--	--	--	--	--					839.329	11.0303	839.329	5.09923
--	--	--	--	--	--	--	--					840.537	10.504	840.537	2.54208
--	--	--	--	--	--	--	--					841.745	-2.87004	841.745	4.58825
--	--	--	--	--	--	--	--					842.953	24.8968	842.953	6.73868
--	--	--	--	--	--	--	--					844.161	2.66808	844.161	-0.33924
--	--	--	--	--	--	--	--					845.369	13.6862	845.369	12.1948
--	--	--	--	--	--	--	--					846.577	4.93753	846.577	3.60016
--	--	--	--	--	--	--	--					847.785	10.0093	847.785	5.41423
--	--	--	--	--	--	--	--					848.993	14.1937	848.993	6.42789
--	--	--	--	--	--	--	--					850.201	17.4262	850.201	9.05364
--	--	--	--	--	--	--	--					851.409	16.3152	851.409	2.83432
--	--	--	--	--	--	--	--					852.617	11.1839	852.617	0.82926
--	--	--	--	--	--	--	--					853.826	3.15609	853.826	5.77821
--	--	--	--	--	--	--	--					855.034	6.53822	855.034	4.27772
--	--	--	--	--	--	--	--					856.242	14.942	856.242	1.89339
--	--	--	--	--	--	--	--					857.45	8.014	857.45	2.45071
--	--	--	--	--	--	--	--					858.658	3.80902	858.658	1.92231
--	--	--	--	--	--	--	--					859.866	7.99769	859.866	1.566
--	--	--	--	--	--	--	--					861.074	11.2872	861.074	3.07159
--	--	--	--	--	--	--	--					862.282	2.44793	862.282	1.13774
--	--	--	--	--	--	--	--					863.49	-3.58699	863.49	5.64972
--	--	--	--	--	--	--	--					864.698	-7.47436	864.698	6.76447
--	--	--	--	--	--	--	--					865.906	-0.28085	865.906	4.8256
--	--	--	--	--	--	--	--					867.114	-6.95012	867.114	0.20104
--	--	--	--	--	--	--	--					868.322	-1.15176	868.322	-1.38356
--	--	--	--	--	--	--	--					869.53	8.16954	869.53	0.92305
--	--	--	--	--	--	--	--					870.738	-9.24062	870.738	-0.89939
--	--	--	--	--	--	--	--					871.946	4.58598	871.946	4.04453
--	--	--	--	--	--	--	--					873.154	2.67705	873.154	2.07212
--	--	--	--	--	--	--	--					874.362	2.29258	874.362	1.5233
--	--	--	--	--	--	--	--					875.571	-1.01632	875.571	3.90686
--	--	--	--	--	--	--	--					876.779	-3.60886	876.779	2.49935
--	--	--	--	--	--	--	--					877.987	-2.64033	877.987	-4.79414
--	--	--	--	--	--	--	--					879.195	-2.74392	879.195	-0.94824
--	--	--	--	--	--	--	--					880.403	2.17674	880.403	2.29574
--	--	--	--	--	--	--	--					881.611	1.90815	881.611	0.80511
--	--	--	--	--	--	--	--					882.819	9.15643	882.819	5.62782
--	--	--	--	--	--	--	--					884.027	5.67543	884.027	2.3849
--	--	--	--	--	--	--	--					885.235	1.90762	885.235	-0.38031
--	--	--	--	--	--	--	--					886.443	1.58689	886.443	-2.19458
--	--	--	--	--	--	--	--					887.651	9.98301	887.651	-0.32678
--	--	--	--	--	--	--	--					888.859	5.66726	888.859	0.54751
--	--	--	--	--	--	--	--					890.067	-2.6833	890.067	1.6424
--	--	--	--	--	--	--	--					891.275	1.45185	891.275	-1.43551
--	--	--	--	--	--	--	--					892.483	16.4668	892.483	0.25779
--	--	--	--	--	--	--	--					893.691	5.3669	893.691	8.83492
--	--	--	--	--	--	--	--					894.899	-13.2169	894.899	-1.14515
--	--	--	--	--	--	--	--					896.107	3.86762	896.107	6.29978
--	--	--	--	--	--	--	--					897.315	6.88956	897.315	2.85819
--	--	--	--	--	--	--	--					898.524	6.80007	898.524	12.2798
--	--	--	--	--	--	--	--					899.732	6.50482	899.732	5.56216
--	--	--	--	--	--	--	--					900.94	9.11713	900.94	-1.46179
--	--	--	--	--	--	--	--					902.148	3.42066	902.148	0.09474
--	--	--	--	--	--	--	--					903.356	-3.76495	903.356	-0.09037
--	--	--	--	--	--	--	--					904.564	5.38774	904.564	5.18561
--	--	--	--	--	--	--	--					905.772	12.4832	905.772	2.15087
--	--	--	--	--	--	--	--					906.98	-0.04027	906.98	2.46871
--	--	--	--	--	--	--	--					908.188	-2.05807	908.188	4.60344
--	--	--	--	--	--	--	--					909.396	1.55341	909.396	4.67844
--	--	--	--	--	--	--	--					910.604	11.4674	910.604	4.87336
--	--	--	--	--	--	--	--					911.812	9.0381	911.812	5.38749
--	--	--	--	--	--	--	--					913.02	17.4219	913.02	7.69402
--	--	--	--	--	--	--	--					914.228	8.2107	914.228	6.7657
--	--	--	--	--	--	--	--					915.436	18.7597	915.436	9.6077
--	--	--	--	--	--	--	--					916.644	13.3006	916.644	5.13068
--	--	--	--	--	--	--	--					917.852	7.40264	917.852	2.08241
--	--	--	--	--	--	--	--					919.06	0.18663	919.06	8.28724
--	--	--	--	--	--	--	--					920.268	7.7358	920.268	-2.26447
--	--	--	--	--	--	--	--					921.476	-0.77125	921.476	6.19664
--	--	--	--	--	--	--	--					922.685	11.9177	922.685	3.09246
--	--	--	--	--	--	--	--					923.893	12.79	923.893	3.93925
--	--	--	--	--	--	--	--					925.101	14.4085	925.101	5.71013
--	--	--	--	--	--	--	--					926.309	3.68244	926.309	3.56581
--	--	--	--	--	--							927.517	11.9846	927.517	-0.2207
--	--	--	--	--	--							928.725	6.04711	928.725	2.45371
--	--	--	--	--	--							929.933	15.164	929.933	1.87412
--	--	--	--	--	--							931.141	6.31016	931.141	5.06215
--	--	--	--	--	--							932.349	3.12407	932.349	5.62762
--	--	--	--	--	--							933.557	2.96086	933.557	11.7337
--	--	--	--	--	--							934.765	8.65051	934.765	14.8112
--	--	--	--	--	--							935.973	-2.69554	935.973	9.18472
--	--	--	--	--	--							937.181	8.07442	937.181	3.4136
--	--	--	--	--	--							938.389	12.1294	938.389	6.70082
--	--	--	--	--	--							939.597	15.7737	939.597	7.46304
--	--	--	--	--	--							940.805	-3.18576	940.805	5.56147
--	--	--	--	--	--							942.013	17.8477	942.013	11.502
--	--	--	--	--	--							943.221	4.8299	943.221	10.1187
--	--	--	--	--	--							944.429	1.42426	944.429	4.40495
--	--	--	--	--	--							945.638	2.76931	945.638	1.66297
--	--	--	--	--	--							946.846	0.6583	946.846	7.89654
--	--	--	--	--	--							948.054	1.32682	948.054	5.94165
--	--	--	--	--	--							949.262	2.50175	949.262	3.39145
--	--	--	--	--	--							950.47	-2.55636	950.47	8.82964
--	--	--	--	--	--							951.678	-1.30784	951.678	10.7065
--	--	--	--	--	--							952.886	8.45273	952.886	3.94694
--	--	--	--	--	--							954.094	8.18696	954.094	7.02615
--	--	--	--	--	--							955.302	2.84172	955.302	4.26634
--	--	--	--	--	--							956.51	8.91879	956.51	7.83779
--	--	--	--	--	--							957.718	3.43692	957.718	8.86853
--	--	--	--	--	--							958.926	-2.98368	958.926	5.94345
--	--	--	--	--	--							960.134	10.5052	960.134	10.3979
--	--	--	--	--	--							961.342	1.70634	961.342	6.71677
--	--	--	--	--	--							962.55	16.015	962.55	3.10373
--	--	--	--	--	--							963.758	2.42286	963.758	8.25228
--	--	--	--	--	--							964.966	4.66856	964.966	10.2629
--	--	--	--	--	--							966.174	1.39881	966.174	8.70794
--	--	--	--	--	--							967.383	1.9518	967.383	10.901
--	--	--	--	--	--							968.591	1.20825	968.591	8.29404
--	--	--	--	--	--							969.799	1.20969	969.799	8.53965
--	--	--	--	--	--							971.007	2.52345	971.007	11.3687
--	--	--	--	--	--							972.215	6.20524	972.215	6.76916
--	--	--	--	--	--							973.423	4.29395	973.423	5.28212
--	--	--	--	--	--							974.631	-6.2446	974.631	6.43839
--	--	--	--	--	--							975.839	3.57244	975.839	13.4872
--	--	--	--	--	--							977.047	5.74207	977.047	15.8883
--	--	--	--	--	--							978.255	-4.66386	978.255	9.05529
--	--	--	--	--	--							979.463	1.04745	979.463	13.1014
--	--	--	--	--	--							980.671	7.81022	980.671	10.7114
--	--	--	--	--	--							981.879	1.24747	981.879	12.9919
--	--	--	--	--	--							983.087	4.27481	983.087	8.12494
--	--	--	--	--	--							984.295	5.46004	984.295	1.92486
--	--	--	--	--	--							985.503	7.21631	985.503	5.51131
--	--	--	--	--	--							986.711	5.72498	986.711	9.6163
--	--	--	--	--	--							987.919	0.90378	987.919	9.48871
--	--	--	--	--	--							989.128	2.46601	989.128	4.66992
--	--	--	--	--	--							990.336	-1.70407	990.336	0.93969
--	--	--	--	--	--							991.544	-3.21734	991.544	7.24096
--	--	--	--	--	--							992.752	2.36927	992.752	10.4621
--	--	--	--	--	--							993.96	1.47649	993.96	5.13859
--	--	--	--	--	--							995.168	3.60502	995.168	6.54623
--	--	--	--	--	--							996.376	0.39532	996.376	4.26491
--	--	--	--	--	--							997.584	-10.7288	997.584	4.52337
--	--	--	--	--	--							998.792	2.38018	998.792	15.6074
--	--	--	--	--	--							1000	-7.30085	1000	10.2123
--	--	--	--	--	--
--	--	--	--	--	--
--	--	--	--	--	--
--	--	--	--	--	--
--	--	--	--	--	--
--	--	--	--	--	--
--	--	--	--	--	--
--	--	--	--	--	--
--	--	--	--	--	--
--	--	--	--	--	--
--	--	--	--	--	--
--	--	--	--	--	--
--	--	--	--	--	--
--	--	--	--	--	--
--	--	--	--	--	--
--	--	--	--	--	--
--	--	--	--	--	--
--	--	--	--	--	--
--	--	--	--	--	--
--	--	--	--	--	--
--	--	--	--	--	--
--	--	--	--	--	--
--	--	--	--	--	--
--	--	--	--	--	--
--	--	--	--	--	--
--	--	--	--	--	--
--	--	--	--	--	--
--	--	--	--	--	--
--	--	--	--	--	--
--	--	--	--	--	--
--	--	--	--	--	--
--	--	--	--	--	--
--	--	--	--	--	--
--	--	--	--	--	--
--	--	--	--	--	--
--	--	--	--	--	--
--	--	--	--	--	--
--	--	--	--	--	--
--	--	--	--	--	--
--	--	--	--	--	--
--	--	--	--	--	--
--	--	--	--	--	--
--	--	--	--	--	--
--	--	--	--	--	--
--	--	--	--	--	--
--	--	--	--	--	--
--	--	--	--	--	--
--	--	--	--	--	--
--	--	--	--	--	--
--	--	--	--	--	--
--	--	--	--	--	--
--	--	--	--	--	--
--	--	--	--	--	--
--	--	--	--	--	--
--	--	--	--	--	--
--	--	--	--	--	--
--	--	--	--	--	--
--	--	--	--	--	--
--	--	--	--	--	--
--	--	--	--	--	--
--	--	--	--	--	--
--	--	--	--	--	--
--	--	--	--	--	--
--	--	--	--	--	--
--	--	--	--	--	--
--	--	--	--	--	--
--	--	--	--	--	--
--	--	--	--	--	--
--	--	--	--	--	--
--	--	--	--	--	--
--	--	--	--	--	--
				--	--
				--	--
				--	--
				--	--
				--	--
				--	--
				--	--
				--	--
				--	--
				--	--
				--	--
				--	--
				--	--
				--	--
				--	--
				--	--
				--	--
				--	--
				--	--
				--	--
				--	--
				--	--
				--	--
				--	--
				--	--
				--	--
				--	--
				--	--
				--	--
				--	--
				--	--
				--	--
				--	--
				--	--
				--	--
				--	--
				--	--
				--	--
				--	--
				--	--
				--	--
				--	--
				--	--
				--	--
				--	--
				--	--
				--	--
				--	--
				--	--
				--	--
				--	--
				--	--
				--	--
				--	--
				--	--
				--	--
				--	--
				--	--
				--	--
				--	--
				--	--
				--	--
				--	--
				--	--
				--	--
				--	--
				--	--
				--	--
				--	--
				--	--
				--	--
				--	--
				--	--
				--	--
				--	--
				--	--
				--	--
				--	--
				--	--
				--	--
				--	--
				--	--
				--	--
				--	--
				--	--
				--	--
				--	--
				--	--
				--	--
				--	--
				--	--
				--	--
				--	--
				--	--
				--	--
				--	--
				--	--
				--	--
				--	--
				--	--
				--	--
				--	--
				--	--
				--	--
				--	--
				--	--
				--	--
				--	--
				--	--
				--	--
				--	--
				--	--
				--	--
				--	--
				--	--
				--	--
				--	--
				--	--
				--	--
				--	--
				--	--
				--	--
				--	--
				--	--
				--	--
				--	--
				--	--
				--	--
				--	--
				--	--
				--	--
				--	--
				--	--
				--	--
				--	--
				--	--
				--	--
				--	--
				--	--
				--	--
				--	--
				--	--
				--	--
				--	--
				--	--
				--	--
				--	--
				--	--
				--	--
				--	--
				--	--
				--	--
				--	--
				--	--
				--	--
				--	--
				--	--
				--	--
				--	--
				--	--
				--	--
				--	--
				--	--
				--	--
				--	--
				--	--
				--	--
				--	--
				--	--
				--	--
				--	--
				--	--
				--	--
				--	--
				--	--
				--	--
				--	--
				--	--
				--	--
				--	--
				--	--
				--	--
				--	--
				--	--
				--	--
				--	--
				--	--
				--	--
				--	--
				--	--
				--	--
				--	--
				--	--
				--	--
				--	--
				--	--
				--	--
				--	--
				--	--
				--	--
				--	--
				--	--
				--	--
				--	--
				--	--
				--	--
				--	--
				--	--
				--	--
				--	--
				--	--
				--	--
				--	--
				--	--
				--	--
				--	--
				--	--
				--	--
				--	--
				--	--
				--	--
				--	--
				--	--
				--	--
				--	--
				--	--
				--	--
				--	--
				--	--
				--	--
				--	--
				--	--
				--	--
				--	--
				--	--
				--	--
				--	--
				--	--
				--	--
				--	--
				--	--
				--	--
				--	--
				--	--
				--	--
				--	--
				--	--
				--	--
				--	--
				--	--
				--	--
				--	--
				--	--
				--	--
				--	--
				--	--
				--	--
				--	--
				--	--
				--	--
				--	--
				--	--
				--	--
				--	--
				--	--
				--	--
				--	--
				--	--
				--	--
				--	--
				--	--
				--	--
				--	--
				--	--
				--	--
				--	--
				--	--
				--	--
				--	--
				--	--
				--	--
				--	--
				--	--
				--	--
				--	--
				--	--
				--	--
				--	--
				--	--
				--	--
				--	--
				--	--
				--	--
				--	--
				--	--
				--	--
				--	--
				--	--
				--	--
				--	--
				--	--
				--	--
				--	--
				--	--
				--	--
				--	--
				--	--
				--	--
				--	--
				--	--
				--	--
				--	--
				--	--
				--	--
				--	--
				--	--
				--	--
				--	--
				--	--
				--	--
				--	--
				--	--
				--	--
				--	--
				--	--
				--	--
				--	--
				--	--
				--	--
				--	--
				--	--
				--	--
				--	--
				--	--
				--	--
				--	--
				--	--
				--	--
				--	--
				--	--
				--	--
				--	--
				--	--
				--	--
				--	--
				--	--
				--	--
				--	--
				--	--
				--	--
				--	--
				--	--
				--	--
				--	--
				--	--
				--	--
				--	--
				--	--
				--	--
				--	--
				--	--
				--	--
				--	--
				--	--
				--	--
				--	--
				--	--
				--	--
				--	--
				--	--
				--	--
				--	--
				--	--
				--	--
				--	--
				--	--
				--	--
				--	--
				--	--
				--	--
				--	--
				--	--
				--	--

## Sheet: Fig. 3
Fig. 3a							Fig. 3b															Fig. 3c															Fig. 3d			Fig. 3e									Fig. 3f
							Sample	Co3O4														Sample	1Ce9CoOx																	Samples	Co3O4		1Ce9CoOx		Co3O4		1Ce9CoOx
Tem/ °C	1Ce9CoOx	Tem/ °C	Co3O4	Tem/ °C	CeO2		Tem / °C	25		100		200		300		400		500		600		Tem / °C	25		100		200		300		400		500		600		Pretreated Tem / °C	CO Con. / %		P(CO) / kPa	lnr(mmolCO/g/h)	P(CO) / kPa	lnr(mmolCO/g/h)	P(H2O) / kPa	lnr(mmolCO/g/h)	P(H2O) / kPa	lnr(mmolCO/g/h)		Samples
27.9	0.0095	31.9	0.0609	36.3	-0.036		2q	intensity	2q	intensity	2q	intensity	2q	intensity	2q	intensity	2q	intensity	2q	intensity		2q	intensity	2q	intensity	2q	intensity	2q	intensity	2q	intensity	2q	intensity	2q	intensity		200	0		2.01798	-6.66948	2.01798	-5.62522	1.08572	-6.54497	1.95642	-4.46904		NCO(mmol/g)-13CO/12CO
27.9	0.0164	47	0.0138	37.2	-0.0366		10.0036	0	10.0036	29	10.0036	0	10.0036	46	10.0036	0	10.0036	0	10.0036	0		10.0036	41	10.0036	0	10.0036	0	10.0036	0	10.0036	0	10.0036	17	10.0036	0		250	18.3		1.49835	-6.52601	1.49835	-5.67133	2.17143	-5.97981	1.95642	-4.46904		NCO(mmol/g)-13CO/12CO +H2O
28	0.0021	47.1	0.0201	37.3	-0.0265		10.0166	41.6086	10.0166	-20.743	10.0166	-22.0817	10.0166	-66.8238	10.0166	7.89465	10.0166	27.2542	10.0166	-1.44862		10.0166	-2.06514	10.0166	28.227	10.0166	17.9058	10.0166	-18.9604	10.0166	48.6315	10.0166	46	10.0166	49.1249		300	18.4		0.9989	-6.25277	0.9989	-5.73195	3.25715	-5.5854	0.98778	-4.94575		qCO
27.9	0.0021	47.2	0.026	38.3	-0.0371		10.0296	31.2689	10.0296	26.5494	10.0296	44.0506	10.0296	-1.25934	10.0296	21.6702	10.0296	-50.3682	10.0296	56.8922		10.0296	-1.0233	10.0296	-29.7998	10.0296	45.6132	10.0296	-18.3177	10.0296	5.12848	10.0296	13	10.0296	-23.2895		310	19.6		0.49945	-5.40427	0.49945	-5.86548	4.34287	-5.44636	2.90647	-4.21559
28	0.0048	47.3	0.0323	38.8	-0.0408		10.0426	-47.5129	10.0426	49.598	10.0426	22.7846	10.0426	19.5398	10.0426	-35.3217	10.0426	-39.7908	10.0426	-62.6845		10.0426	-50.9573	10.0426	-13.9917	10.0426	87.003	10.0426	18.422	10.0426	4.35321	10.0426	47	10.0426	58.303		330	61		1.24863	-6.30104
28	0.0058	47.2	0.0434	38.8	-0.036		10.0556	-34.5338	10.0556	32.7579	10.0556	39.0856	10.0556	19.2199	10.0556	-10.2152	10.0556	-59.0781	10.0556	-31.3027		10.0556	-24.1579	10.0556	-26.4252	10.0556	45.1237	10.0556	4.99959	10.0556	6.39157	10.0556	33	10.0556	-37.4677		400	66
28	0.009	47.2	0.0434	39.6	-0.035		10.0686	16.4972	10.0686	1.39192	10.0686	-7.06904	10.0686	58.1912	10.0686	17.481	10.0686	-22.3243	10.0686	-49.3005		10.0686	-33.9133	10.0686	-35.0296	10.0686	60.5291	10.0686	28.015	10.0686	8.48946	10.0686	57	10.0686	44.5903		500	59.8
27.9	0.0016	47.5	0.0487	40.2	-0.0381		10.0816	-14.7049	10.0816	-29.5892	10.0816	-3.21674	10.0816	31.1158	10.0816	-39.4648	10.0816	-37.7362	10.0816	-34.7634		10.0816	-49.0578	10.0816	-9.57871	10.0816	6.95947	10.0816	16.8803	10.0816	47.2655	10.0816	37	10.0816	46.845
28.1	0.0037	47.5	0.0556	40.6	-0.0069		10.0946	21.3295	10.0946	15.7838	10.0946	9.92761	10.0946	18.1488	10.0946	-43.1818	10.0946	-19.7343	10.0946	9.52574		10.0946	-72.7757	10.0946	-45.6188	10.0946	3.59092	10.0946	-22.1948	10.0946	10.7413	10.0946	70	10.0946	24.9444
28.2	0.0053	47.7	0.0588	41.1	0.0011		10.1076	-31.9554	10.1076	-9.45231	10.1076	-29.9074	10.1076	12.7573	10.1076	35.9657	10.1076	-120.933	10.1076	32.5853		10.1076	16.2071	10.1076	10.9581	10.1076	26.6909	10.1076	-11.3822	10.1076	102.766	10.1076	46	10.1076	86.4908
28	0.0053	47.8	0.0694	41.1	0.0064		10.1206	38.8159	10.1206	61.6145	10.1206	56.4592	10.1206	-40.4151	10.1206	6.33826	10.1206	3.66115	10.1206	-76.3215		10.1206	-44.7287	10.1206	-26.2598	10.1206	27.8491	10.1206	24.2661	10.1206	80.0959	10.1206	38	10.1206	67
28	0.0011	48.1	0.0827	41.8	0.0164		10.1336	28.2376	10.1336	-0.75113	10.1336	-3.45905	10.1336	-41.0457	10.1336	-30.5885	10.1336	-13.4052	10.1336	-11.0194		10.1336	-59.1243	10.1336	15.9875	10.1336	62.0737	10.1336	-4.01655	10.1336	50.1541	10.1336	36	10.1336	-54.6927
28.3	-0.0005	48.2	0.0811	42.1	0.0106		10.1466	8.46139	10.1466	51.9477	10.1466	10.0805	10.1466	30.7639	10.1466	-43.1943	10.1466	6.01466	10.1466	-51.1502		10.1466	-34.575	10.1466	-37.2438	10.1466	69.492	10.1466	3.05196	10.1466	78.475	10.1466	37	10.1466	33.3883
28.2	0.0111	48.4	0.0832	42.3	0.0127		10.1596	-21.0051	10.1596	-0.77296	10.1596	10.6381	10.1596	-4.50608	10.1596	-9.95533	10.1596	-18.0435	10.1596	-76.0021		10.1596	-1.06901	10.1596	-50.9901	10.1596	54.1562	10.1596	-1.07283	10.1596	-3.03759	10.1596	55	10.1596	-17.0943
28.4	0.0005	48.6	0.089	42.8	0.0106		10.1726	12.7826	10.1726	-37.852	10.1726	33.6173	10.1726	-7.80138	10.1726	30.3738	10.1726	13.6279	10.1726	32.5282		10.1726	-17.4267	10.1726	-51.4378	10.1726	31.1932	10.1726	39.8723	10.1726	35.1782	10.1726	43	10.1726	46.3667
28.5	0.0053	48.8	0.0959	43.3	0.0535		10.1856	8.88247	10.1856	-17.3763	10.1856	-17.4485	10.1856	51.1846	10.1856	-10.8624	10.1856	-3.07864	10.1856	41.6917		10.1856	-51.8844	10.1856	-24.2393	10.1856	14.4044	10.1856	-35.8884	10.1856	8.20481	10.1856	31	10.1856	15.3617
28.6	0.0095	48.8	0.1081	43.8	0.0249		10.1986	56.7473	10.1986	-16.9916	10.1986	40.7421	10.1986	22.3732	10.1986	-45.6269	10.1986	-25.745	10.1986	-13.5016		10.1986	-67.591	10.1986	-44.112	10.1986	-14.971	10.1986	13.7522	10.1986	7.87305	10.1986	40	10.1986	-14.6666
28.6	0.0106	49	0.1091	44.1	0.0323		10.2116	27.5491	10.2116	25.0773	10.2116	0.04293	10.2116	-20.4527	10.2116	-39.4794	10.2116	-32.0111	10.2116	-87.2712		10.2116	-3.41065	10.2116	17.6935	10.2116	77.0936	10.2116	33.8707	10.2116	37.4861	10.2116	29	10.2116	-36.7302
28.9	0.0122	49	0.1102	44.3	0.0482		10.2246	18.7677	10.2246	36.2601	10.2246	-6.77472	10.2246	-22.2463	10.2246	-18.3212	10.2246	-30.4614	10.2246	-8.35		10.2246	-58.6976	10.2246	10.6296	10.2246	58.0257	10.2246	56.2511	10.2246	35.5196	10.2246	38	10.2246	18.5806
28.9	0.0143	49.3	0.1155	44.5	0.0366		10.2376	-11.936	10.2376	-19.1594	10.2376	4.27818	10.2376	-2.29702	10.2376	-11.1819	10.2376	-0.85294	10.2376	-13.253		10.2376	-26.8541	10.2376	-28.234	10.2376	10.271	10.2376	21.7134	10.2376	52.19	10.2376	5	10.2376	-1.0353
29	0.0143	49.5	0.125	44.9	0.0514		10.2506	6.63677	10.2506	9.03033	10.2506	75.2755	10.2506	8.34767	10.2506	39.818	10.2506	15.6579	10.2506	16.1811		10.2506	-21.4016	10.2506	-0.51564	10.2506	38.9318	10.2506	7.48988	10.2506	61.9173	10.2506	50	10.2506	48.6022
29	0.0175	49.7	0.1303	45.2	0.0366		10.2636	34.9498	10.2636	-15.4479	10.2636	31.685	10.2636	-4.52707	10.2636	53.8852	10.2636	-12.0167	10.2636	2.98868		10.2636	-7.60654	10.2636	-0.72142	10.2636	58.1086	10.2636	44.4959	10.2636	53.7361	10.2636	25	10.2636	78.2524
29	0.0217	49.9	0.1378	45.3	0.0366		10.2766	52.4061	10.2766	-6.60584	10.2766	83.1971	10.2766	-50.0105	10.2766	-1.7513	10.2766	-43.5761	10.2766	-61.2102		10.2766	-8.28603	10.2766	-16.6489	10.2766	20.3996	10.2766	54.664	10.2766	0.01643	10.2766	91	10.2766	25.0433
29.3	0.0191	50	0.1505	45.6	0.054		10.2896	-3.07123	10.2896	-2.26087	10.2896	16.7571	10.2896	7.78141	10.2896	5.31643	10.2896	-5.7377	10.2896	-70.8343		10.2896	-26.2356	10.2896	-27.7118	10.2896	-25.3197	10.2896	34.399	10.2896	57.7258	10.2896	91	10.2896	16.6972
29.3	0.0212	50.3	0.1499	45.6	0.0434		10.3026	28.4331	10.3026	9.84859	10.3026	61.0172	10.3026	68.7125	10.3026	18.3487	10.3026	27.8469	10.3026	3.00141		10.3026	-11.245	10.3026	20.7762	10.3026	33.6306	10.3026	7.73622	10.3026	53.7826	10.3026	65	10.3026	17.511
29.2	0.0233	50.5	0.1478	46.1	0.062		10.3156	-18.3416	10.3156	-25.5942	10.3156	38.1356	10.3156	85.6523	10.3156	98.0868	10.3156	6.34183	10.3156	-2.67037		10.3156	8.67215	10.3156	-15.692	10.3156	69.2633	10.3156	-19.1448	10.3156	54.4443	10.3156	57	10.3156	67.9487
29.4	0.0249	50.6	0.1547	46.3	0.0551		10.3286	-47.8943	10.3286	-10.1564	10.3286	50.066	10.3286	2.15664	10.3286	47.9084	10.3286	-7.9626	10.3286	8.83879		10.3286	47.2943	10.3286	-44.9154	10.3286	13.955	10.3286	8.114	10.3286	35.1371	10.3286	63	10.3286	57.9587
29.5	0.026	50.8	0.1627	46.5	0.0593		10.3416	-69.1502	10.3416	-1.21739	10.3416	53.7479	10.3416	1.62591	10.3416	-7.09815	10.3416	-26.4914	10.3416	19.5299		10.3416	4.04565	10.3416	3.06578	10.3416	-2.83707	10.3416	-14.2632	10.3416	74.0664	10.3416	82	10.3416	63.2441
29.5	0.026	51.2	0.1658	46.7	0.0578		10.3546	-54.8177	10.3546	4.40026	10.3546	60.6852	10.3546	72.7124	10.3546	-10.3803	10.3546	0.30947	10.3546	-2.80787		10.3546	-20.4034	10.3546	-5.45846	10.3546	12.9212	10.3546	22.2972	10.3546	-8.65429	10.3546	44	10.3546	-5.44301
29.6	0.0297	51.5	0.1738	46.9	0.0646		10.3676	-42.2359	10.3676	-6.69481	10.3676	59.267	10.3676	68.5408	10.3676	46.4359	10.3676	-23.4895	10.3676	-0.28449		10.3676	-42.2692	10.3676	-48.8083	10.3676	24.1411	10.3676	42.7185	10.3676	11.6263	10.3676	57	10.3676	57.6597
29.6	0.0302	51.8	0.1823	47.2	0.0774		10.3806	3.18162	10.3806	3.73479	10.3806	-19.6233	10.3806	75.4004	10.3806	33.0586	10.3806	-31.8728	10.3806	17.235		10.3806	3.86894	10.3806	-20.7629	10.3806	21.4623	10.3806	11.6295	10.3806	19.8816	10.3806	64	10.3806	82.7494
29.6	0.0249	52.2	0.1966	47.5	0.036		10.3936	-4.52442	10.3936	9.82609	10.3936	-14.4788	10.3936	25.4626	10.3936	-20.8121	10.3936	-29.3365	10.3936	53.8485		10.3936	16.1156	10.3936	6.67847	10.3936	15.3185	10.3936	15.3879	10.3936	14.5321	10.3936	56	10.3936	47.0249
29.8	0.0276	52.5	0.1907	47.5	0.0726		10.4066	9.71152	10.4066	15.1262	10.4066	56.7851	10.4066	-2.06565	10.4066	-5.9544	10.4066	28.6556	10.4066	-22.5356		10.4066	-10.403	10.4066	-45.8216	10.4066	25.3879	10.4066	-19.8539	10.4066	50.6551	10.4066	49	10.4066	56.7926
29.8	0.035	52.4	0.1944	47.7	0.0842		10.4196	5.11294	10.4196	-18.8239	10.4196	57.513	10.4196	-13.1134	10.4196	14.9937	10.4196	46.5179	10.4196	-30.5966		10.4196	-20.7377	10.4196	-25.1203	10.4196	34.1138	10.4196	-49.0033	10.4196	8.07378	10.4196	35	10.4196	21.8276
29.9	0.035	53	0.1997	48	0.0726		10.4326	-14.9433	10.4326	-0.91798	10.4326	21.2151	10.4326	-18.1861	10.4326	9.39953	10.4326	28.4335	10.4326	29.6023		10.4326	25.1774	10.4326	19.525	10.4326	55.2901	10.4326	12.6689	10.4326	15.1861	10.4326	61	10.4326	-7.57806
30	0.0344	53.3	0.2125	48.1	0.0832		10.4456	8.67963	10.4456	21.8333	10.4456	10.1253	10.4456	-19.1311	10.4456	24.9961	10.4456	33.6795	10.4456	74.6019		10.4456	20.1104	10.4456	22.5483	10.4456	51.6174	10.4456	5.17767	10.4456	30.0151	10.4456	72	10.4456	57.6911
29.9	0.0366	53.5	0.2162	48	0.0736		10.4586	14.0953	10.4586	-0.1729	10.4586	5.93096	10.4586	-26.6033	10.4586	54.6725	10.4586	-10.638	10.4586	33.7333		10.4586	-7.92022	10.4586	63.0523	10.4586	-7.91566	10.4586	24.6031	10.4586	13.4555	10.4586	65	10.4586	40.5172
30	0.0366	54	0.2273	48.4	0.0811		10.4716	18.5533	10.4716	41.6718	10.4716	27.6263	10.4716	-11.0945	10.4716	15.5696	10.4716	-36.561	10.4716	-7.3636		10.4716	-2.20618	10.4716	8.75097	10.4716	0.03566	10.4716	48.8523	10.4716	14.2377	10.4716	48	10.4716	38.0676
30.4	0.0387	54.4	0.24	48.3	0.0641		10.4846	18.2408	10.4846	29.7496	10.4846	16.2179	10.4846	-39.5716	10.4846	-40.4404	10.4846	42.7948	10.4846	31.8665		10.4846	13.6635	10.4846	-48.2463	10.4846	22.0221	10.4846	15.0484	10.4846	8.59741	10.4846	41	10.4846	92.4806
30.4	0.0408	55	0.2278	48.5	0.0779		10.4976	4.37183	10.4976	-32.4641	10.4976	25.8951	10.4976	-16.1898	10.4976	-23.9705	10.4976	45.8567	10.4976	-28.0151		10.4976	-4.73776	10.4976	-36.5067	10.4976	31.3062	10.4976	9.91424	10.4976	21.1626	10.4976	32	10.4976	75.7287
30.5	0.0408	55.2	0.2363	48.6	0.0593		10.5106	3.50461	10.5106	-17.9312	10.5106	10.8746	10.5106	0.10919	10.5106	17.4431	10.5106	6.26289	10.5106	-4.25454		10.5106	15.7624	10.5106	-27.3786	10.5106	37.5183	10.5106	35.7433	10.5106	14.2009	10.5106	37	10.5106	48.7665
30.9	0.0424	55.7	0.2501	48.9	0.0747		10.5236	-9.87436	10.5236	13.8783	10.5236	18.5367	10.5236	0.0391	10.5236	-19.0969	10.5236	19.5966	10.5236	13.5028		10.5236	12.6005	10.5236	-30.618	10.5236	47.4233	10.5236	55.0892	10.5236	-26.2397	10.5236	47	10.5236	51.6645
30.9	0.044	56.2	0.266	49	0.0715		10.5366	-19.1825	10.5366	21.5684	10.5366	7.82028	10.5366	-0.49182	10.5366	-9.94877	10.5366	5.93391	10.5366	5.06332		10.5366	8.88615	10.5366	11.9987	10.5366	18.4632	10.5366	-9.69545	10.5366	-5.42935	10.5366	50	10.5366	63.9516
30.9	0.0456	56.3	0.2617	49.3	0.0694		10.5496	9.47666	10.5496	-11.456	10.5496	3.56484	10.5496	-25.1056	10.5496	0.24467	10.5496	23.9459	10.5496	3.40885		10.5496	25.5099	10.5496	35.2017	10.5496	-20.036	10.5496	-7.51142	10.5496	6.78012	10.5496	30	10.5496	1.83984
31	0.0477	56.8	0.2654	49.3	0.0795		10.5626	1.56825	10.5626	-21.9491	10.5626	35.3136	10.5626	-25.7295	10.5626	-19.4236	10.5626	32.1473	10.5626	-41.558		10.5626	32.5725	10.5626	19.2389	10.5626	-16.6099	10.5626	40.6359	10.5626	22.4364	10.5626	41	10.5626	-46.724
31.3	0.0498	57.4	0.2729	49.3	0.0827		10.5756	-1.98352	10.5756	-15.4657	10.5756	66.0123	10.5756	3.57479	10.5756	14.1696	10.5756	41.2014	10.5756	-54.4003		10.5756	17.5849	10.5756	24.1691	10.5756	-6.84906	10.5756	51.7005	10.5756	-1.76621	10.5756	48	10.5756	13.046
31.4	0.0498	57.7	0.2835	49.6	0.0763		10.5886	30.5116	10.5886	27.1793	10.5886	9.97346	10.5886	-16.2897	10.5886	27.2263	10.5886	-0.64257	10.5886	-23.8157		10.5886	-15.6105	10.5886	13.1289	10.5886	3.8687	10.5886	46.1024	10.5886	-29.6134	10.5886	57	10.5886	41.2327
31.4	0.0525	58.1	0.2909	49.8	0.0736		10.6016	-1.66995	10.6016	14.5348	10.6016	-10.5548	10.6016	-22.185	10.6016	19.7845	10.6016	-59.1591	10.6016	-38.9897		10.6016	-9.24927	10.6016	-0.51851	10.6016	25.3854	10.6016	42.3232	10.6016	-4.47185	10.6016	37	10.6016	22.7606
31.8	0.0546	58.5	0.3004	50	0.0668		10.6146	-17.2621	10.6146	-2.1575	10.6146	-1.31146	10.6146	14.2613	10.6146	50.9282	10.6146	-3.75927	10.6146	-22.3932		10.6146	-19.9992	10.6146	17.6671	10.6146	24.7609	10.6146	31.1924	10.6146	36.548	10.6146	66	10.6146	23.4558
31.9	0.0562	58.9	0.3046	50.3	0.0657		10.6276	-7.83058	10.6276	36.2811	10.6276	-17.8763	10.6276	36.4469	10.6276	28.7125	10.6276	36.5244	10.6276	5.08639		10.6276	-42.4167	10.6276	-5.43144	10.6276	16.0995	10.6276	18.0567	10.6276	28.8461	10.6276	48	10.6276	-4.61619
31.9	0.0572	59.1	0.3131	50.1	0.0604		10.6406	-3.34528	10.6406	29.7027	10.6406	39.8464	10.6406	31.4173	10.6406	4.6829	10.6406	46.9328	10.6406	-2.95495		10.6406	-7.75613	10.6406	-12.5753	10.6406	48.4787	10.6406	30.1286	10.6406	-0.26671	10.6406	60	10.6406	-0.17398
32	0.0615	59.7	0.3216	50.4	0.044		10.6536	-2.33906	10.6536	16.6017	10.6536	78.3796	10.6536	29.8183	10.6536	22.7168	10.6536	60.2261	10.6536	6.6465		10.6536	27.4565	10.6536	-8.42009	10.6536	23.2974	10.6536	31.7983	10.6536	17.6128	10.6536	56	10.6536	85.4691
32.4	0.0657	59.9	0.3396	50.6	0.0578		10.6666	-22.1304	10.6666	29.2379	10.6666	18.7373	10.6666	11.1294	10.6666	2.44702	10.6666	55.7711	10.6666	-4.63831		10.6666	4.76218	10.6666	8.29718	10.6666	11.2921	10.6666	34.3426	10.6666	16.3643	10.6666	53	10.6666	96.1898
32.4	0.0657	60.4	0.3386	50.9	0.0705		10.6796	-29.6516	10.6796	19.56	10.6796	14.0594	10.6796	22.0656	10.6796	2.39924	10.6796	58.9511	10.6796	-63.1155		10.6796	31.5749	10.6796	20.1106	10.6796	20.5069	10.6796	28.2939	10.6796	-11.0686	10.6796	46	10.6796	45.515
32.5	0.0652	60.9	0.3412	51.3	0.0445		10.6926	-5.52998	10.6926	-7.1045	10.6926	40.0318	10.6926	32.5697	10.6926	-19.8402	10.6926	56.8792	10.6926	-50.2017		10.6926	31.6697	10.6926	-20.0477	10.6926	-0.82823	10.6926	-6.50786	10.6926	13.7246	10.6926	86	10.6926	17.5255
32.8	0.0668	61.1	0.3539	51.2	0.0652		10.7056	0.0857	10.7056	-19.3772	10.7056	-2.40977	10.7056	12.3583	10.7056	-56.5483	10.7056	44.9055	10.7056	18.4508		10.7056	-7.63404	10.7056	-25.3862	10.7056	12.7734	10.7056	7.17547	10.7056	61.484	10.7056	63	10.7056	15.4223
33	0.0657	61.5	0.3725	51.4	0.054		10.7186	-14.2508	10.7186	-6.97825	10.7186	-18.1432	10.7186	11.2151	10.7186	-25.8004	10.7186	58.6375	10.7186	19.3317		10.7186	7.9598	10.7186	-30.6822	10.7186	42.3506	10.7186	1.41003	10.7186	73.1208	10.7186	27	10.7186	57.7797
33	0.0662	62	0.3809	51.9	0.0461		10.7316	-6.80319	10.7316	-3.83313	10.7316	16.9732	10.7316	15.8505	10.7316	-1.45623	10.7316	101.838	10.7316	28.0946		10.7316	-8.76358	10.7316	-24.7372	10.7316	57.2881	10.7316	-13.7999	10.7316	66.5274	10.7316	35	10.7316	92.6617
33.2	0.0678	62.2	0.3905	52	0.0525		10.7446	13.2465	10.7446	-4.85986	10.7446	52.5886	10.7446	53.2151	10.7446	-9.72652	10.7446	69.6628	10.7446	63.5514		10.7446	-8.7705	10.7446	-16.3832	10.7446	17.2544	10.7446	32.2299	10.7446	49.7411	10.7446	85	10.7446	52.3552
33.3	0.0694	62.8	0.4011	52.3	0.0551		10.7576	46.0723	10.7576	8.61185	10.7576	89.0704	10.7576	62.3106	10.7576	-22.4693	10.7576	-10.774	10.7576	31.1047		10.7576	9.27622	10.7576	-38.7795	10.7576	20.1784	10.7576	30.2943	10.7576	31.0118	10.7576	45	10.7576	23.1661
33.6	0.071	63.3	0.4117	52.8	0.062		10.7706	51.8583	10.7706	0.8913	10.7706	90.9625	10.7706	43.5139	10.7706	9.05089	10.7706	9.01601	10.7706	37.8646		10.7706	17.0836	10.7706	-0.78231	10.7706	16.9348	10.7706	8.07237	10.7706	19.791	10.7706	97	10.7706	48.6426
33.8	0.0758	63.5	0.4239	53	0.0593		10.7836	51.5465	10.7836	-5.41775	10.7836	32.8601	10.7836	1.56285	10.7836	27.9903	10.7836	51.2917	10.7836	85.9745		10.7836	-8.2709	10.7836	31.9798	10.7836	-3.58113	10.7836	5.66069	10.7836	1.65579	10.7836	99	10.7836	67.838
34	0.0768	64.1	0.4286	53.4	0.0397		10.7966	40.597	10.7966	15.808	10.7966	9.96313	10.7966	-4.41007	10.7966	38.3894	10.7966	-18.9829	10.7966	69.3711		10.7966	-13.4737	10.7966	-3.31361	10.7966	22.4653	10.7966	11.4749	10.7966	8.01107	10.7966	82	10.7966	155.433
34.2	0.0774	64.6	0.4408	53.7	0.0641		10.8096	45.2555	10.8096	37.9304	10.8096	15.8686	10.8096	3.01792	10.8096	42.455	10.8096	-22.5032	10.8096	76.8423		10.8096	-15.408	10.8096	-40.1668	10.8096	48.781	10.8096	30.6647	10.8096	14.38	10.8096	32	10.8096	117.491
34.2	0.08	64.7	0.4562	53.9	0.0519		10.8226	11.7238	10.8226	8.68205	10.8226	21.3544	10.8226	12.4554	10.8226	2.11511	10.8226	41.8656	10.8226	-29.2642		10.8226	11.0147	10.8226	-32.8271	10.8226	50.5752	10.8226	59.4265	10.8226	24.9131	10.8226	4	10.8226	83.9978
34.7	0.0832	65.4	0.4705	54.4	0.0424		10.8356	-9.18991	10.8356	3.89222	10.8356	11.2238	10.8356	31.3348	10.8356	-8.12223	10.8356	46.4769	10.8356	-3.44861		10.8356	41.693	10.8356	-9.13904	10.8356	2.8332	10.8356	15.8055	10.8356	19.8426	10.8356	40	10.8356	77.3638
34.8	0.0853	65.7	0.4906	54.9	0.0509		10.8486	-26.3024	10.8486	-15.146	10.8486	32.044	10.8486	-8.45642	10.8486	13.1	10.8486	46.5919	10.8486	0.10969		10.8486	32.5864	10.8486	2.20183	10.8486	6.75428	10.8486	-6.92242	10.8486	-34.9826	10.8486	79	10.8486	75.0452
34.9	0.089	66	0.498	55	0.0583		10.8616	-40.8604	10.8616	22.0846	10.8616	19.5805	10.8616	-16.9383	10.8616	42.8257	10.8616	42.2337	10.8616	-44.3174		10.8616	-15.9462	10.8616	11.2096	10.8616	28.3592	10.8616	1.10715	10.8616	-24.911	10.8616	54	10.8616	55.3044
35.1	0.0911	66.5	0.5081	55.5	0.0525		10.8746	10.0651	10.8746	30.2966	10.8746	16.8719	10.8746	-17.8079	10.8746	22.623	10.8746	-7.44072	10.8746	-6.02972		10.8746	46.0323	10.8746	3.80927	10.8746	12.2983	10.8746	28.6592	10.8746	-9.46742	10.8746	60	10.8746	15.3667
35	0.0922	66.9	0.5229	56	0.0604		10.8876	32.48	10.8876	19.2093	10.8876	-20.3985	10.8876	51.5446	10.8876	25.1017	10.8876	-5.01616	10.8876	-16.6981		10.8876	24.9196	10.8876	-0.65057	10.8876	5.69208	10.8876	47.5966	10.8876	30.2299	10.8876	72	10.8876	74.9006
35.3	0.0948	67.5	0.5409	56.2	0.0466		10.9006	45.1782	10.9006	9.0768	10.9006	-52.4172	10.9006	42.1946	10.9006	6.94635	10.9006	5.34392	10.9006	-29.8879		10.9006	2.58032	10.9006	4.56812	10.9006	12.9784	10.9006	19.4365	10.9006	-17.6205	10.9006	67	10.9006	123.226
35.6	0.0959	67.8	0.5584	56.8	0.0578		10.9136	29.383	10.9136	18.9805	10.9136	10.3849	10.9136	27.5547	10.9136	-7.42485	10.9136	39.7572	10.9136	42.7302		10.9136	41.649	10.9136	20.2405	10.9136	22.3527	10.9136	26.1113	10.9136	-6.58396	10.9136	49	10.9136	92.892
35.8	0.0975	68.5	0.5754	57.1	0.0371		10.9266	21.932	10.9266	24.8607	10.9266	26.3121	10.9266	91.7838	10.9266	-31.1845	10.9266	39.9678	10.9266	69.9656		10.9266	87.3089	10.9266	23.8996	10.9266	26.2205	10.9266	10.5473	10.9266	29.5382	10.9266	43	10.9266	37.2908
35.7	0.097	68.8	0.5992	57.7	0.0466		10.9396	-4.6035	10.9396	7.35211	10.9396	2.11693	10.9396	29.2441	10.9396	-7.1633	10.9396	18.487	10.9396	29.4286		10.9396	63.1698	10.9396	13.6948	10.9396	15.795	10.9396	4.55867	10.9396	24.4299	10.9396	64	10.9396	14.558
36	0.0991	69	0.6003	58.2	0.0371		10.9526	-23.3897	10.9526	-4.61294	10.9526	-2.32179	10.9526	32.8341	10.9526	30.4878	10.9526	-41.066	10.9526	-19.4691		10.9526	5.55254	10.9526	-24.2908	10.9526	7.05426	10.9526	0.89827	10.9526	-1.2917	10.9526	73	10.9526	56.2083
36.2	0.1001	69.5	0.6183	58.7	0.0456		10.9656	-25.1679	10.9656	-38.3235	10.9656	22.485	10.9656	47.0951	10.9656	34.0721	10.9656	-13.3408	10.9656	74.4651		10.9656	-5.70047	10.9656	-4.01263	10.9656	17.2744	10.9656	53.548	10.9656	37.5104	10.9656	65	10.9656	13.3176
36.5	0.1017	69.8	0.639	59	0.0323		10.9786	6.10794	10.9786	17.1107	10.9786	-6.31466	10.9786	21.8201	10.9786	66.4692	10.9786	-3.92112	10.9786	23.1207		10.9786	36.092	10.9786	1.20257	10.9786	1.72698	10.9786	44.0226	10.9786	-8.16255	10.9786	41	10.9786	62.0405
36.6	0.107	70.3	0.6617	59.5	0.0323		10.9916	-3.25633	10.9916	-16.8293	10.9916	-28.3571	10.9916	8.0299	10.9916	-12.8921	10.9916	42.083	10.9916	24.1505		10.9916	46.1801	10.9916	-51.678	10.9916	8.61229	10.9916	17.4882	10.9916	12.015	10.9916	71	10.9916	97.5885
36.8	0.1081	70.5	0.6792	60	0.0434		11.0046	-0.71177	11.0046	38.2364	11.0046	25.7762	11.0046	-15.7792	11.0046	-28.472	11.0046	17.283	11.0046	21.3321		11.0046	2.11018	11.0046	-17.1106	11.0046	-31.9835	11.0046	46.51	11.0046	25.0395	11.0046	71	11.0046	55.0221
37	0.1081	71	0.6941	60.3	0.0302		11.0176	39.2541	11.0176	-17.4183	11.0176	17.2436	11.0176	-19.0877	11.0176	-37.0338	11.0176	29.9617	11.0176	31.0922		11.0176	27.5891	11.0176	-19.7216	11.0176	-23.8094	11.0176	13.3081	11.0176	-3.49213	11.0176	60	11.0176	118.302
37.3	0.1054	71.4	0.7142	60.8	0.0397		11.0306	3.83862	11.0306	8.40552	11.0306	9.92248	11.0306	15.4779	11.0306	-56.513	11.0306	31.7179	11.0306	64.7576		11.0306	-17.694	11.0306	-15.4564	11.0306	54.1012	11.0306	43.3841	11.0306	3.99569	11.0306	68	11.0306	18.7816
37.4	0.1097	71.9	0.7391	61.4	0.027		11.0436	-9.57404	11.0436	24.4176	11.0436	5.94917	11.0436	-9.01795	11.0436	-14.301	11.0436	1.42944	11.0436	-35.1272		11.0436	18.862	11.0436	6.95582	11.0436	43.9991	11.0436	82.6248	11.0436	36.7765	11.0436	81	11.0436	78.3488
37.6	0.1102	72.5	0.7587	61.9	0.0376		11.0566	-24.1409	11.0566	52.5344	11.0566	17.8297	11.0566	-64.011	11.0566	66.8371	11.0566	-19.857	11.0566	-49.7791		11.0566	21.3232	11.0566	62.6225	11.0566	1.38961	11.0566	0.2191	11.0566	17.4285	11.0566	72	11.0566	72.2927
38.1	0.1134	73.2	0.7767	62.3	0.0339		11.0696	0.44976	11.0696	-22.1818	11.0696	-5.19524	11.0696	20.5977	11.0696	-31.7308	11.0696	-54.7203	11.0696	-68.0819		11.0696	20.54	11.0696	-6.23792	11.0696	6.8902	11.0696	24.6221	11.0696	-1.46382	11.0696	88	11.0696	87.2883
38.4	0.115	73.3	0.8	62.5	0.0397		11.0826	-27.788	11.0826	-54.7308	11.0826	13.3359	11.0826	-35.2037	11.0826	-99.2785	11.0826	-14.1718	11.0826	26.9971		11.0826	-21.9371	11.0826	7.72222	11.0826	-10.5822	11.0826	18.0742	11.0826	2.677	11.0826	68	11.0826	-16.1669
38.4	0.1176	73.8	0.8207	63.3	0.0477		11.0956	-32.169	11.0956	-24.2594	11.0956	-11.0318	11.0956	4.62315	11.0956	81.8224	11.0956	28.7896	11.0956	102.993		11.0956	-23.1525	11.0956	10.3676	11.0956	6.09442	11.0956	52.0702	11.0956	7.09387	11.0956	68	11.0956	94.5064
38.8	0.1219	74.4	0.8498	63.7	0.0223		11.1086	-16.0774	11.1086	14.2154	11.1086	-7.34526	11.1086	-21.4617	11.1086	58.9847	11.1086	6.906	11.1086	29.2179		11.1086	30.1835	11.1086	29.7971	11.1086	-13.9811	11.1086	26.1737	11.1086	9.41778	11.1086	56	11.1086	52.3843
39	0.1224	74.8	0.8716	64.1	0.0403		11.1216	-9.97368	11.1216	34.0343	11.1216	53.519	11.1216	32.7807	11.1216	58.5917	11.1216	42.2524	11.1216	-20.7808		11.1216	68.5978	11.1216	40.4793	11.1216	-6.37925	11.1216	31.3021	11.1216	45.7015	11.1216	69	11.1216	128.204
39.3	0.125	75.3	0.8885	64.4	0.0212		11.1346	-19.143	11.1346	5.18695	11.1346	4.83205	11.1346	42.8248	11.1346	-8.56724	11.1346	41.7662	11.1346	29.6535		11.1346	32.5886	11.1346	-4.34343	11.1346	34.002	11.1346	51.6119	11.1346	15.9951	11.1346	61	11.1346	40.4958
39.8	0.1287	75.9	0.9055	65	0.0101		11.1476	44.1511	11.1476	-12.2678	11.1476	44.453	11.1476	33.6809	11.1476	11.797	11.1476	10.9523	11.1476	33.1553		11.1476	-40.1371	11.1476	-16.7864	11.1476	-14.7662	11.1476	37.178	11.1476	-1.74162	11.1476	79	11.1476	-13.5422
40	0.1325	76	0.9388	65.3	0.0334		11.1606	35.5721	11.1606	-3.43931	11.1606	-18.2174	11.1606	19.412	11.1606	-9.01318	11.1606	7.20483	11.1606	25.3163		11.1606	-33.5889	11.1606	0.62356	11.1606	15.6052	11.1606	6.89199	11.1606	-25.2855	11.1606	47	11.1606	72.3976
40.4	0.134	76.6	0.969	65.6	0.0117		11.1736	47.2826	11.1736	-25.5959	11.1736	40.1399	11.1736	26.8443	11.1736	-15.5146	11.1736	14.0078	11.1736	-47.9608		11.1736	-35.7686	11.1736	-16.7859	11.1736	46.1696	11.1736	19.9259	11.1736	29.358	11.1736	77	11.1736	55.0004
40.7	0.1351	77.1	0.9939	66.3	0.0381		11.1866	-17.4352	11.1866	-8.01361	11.1866	48.3101	11.1866	8.44714	11.1866	-19.0541	11.1866	34.4643	11.1866	28.0104		11.1866	6.39062	11.1866	-28.2647	11.1866	36.5665	11.1866	31.1044	11.1866	25.8521	11.1866	70	11.1866	40.4113
40.9	0.1378	77.4	1.0146	66.8	0.0148		11.1996	-4.30845	11.1996	1.89965	11.1996	-40.964	11.1996	81.0896	11.1996	37.2574	11.1996	38.3227	11.1996	11.2821		11.1996	52.3597	11.1996	-0.01751	11.1996	-17.4449	11.1996	-7.87625	11.1996	49.5054	11.1996	86	11.1996	120.018
41.1	0.1404	78	1.0464	67.3	0.0175		11.2126	18.7267	11.2126	-59.9224	11.2126	-47.8399	11.2126	29.8881	11.2126	8.95481	11.2126	-1.106	11.2126	-33.633		11.2126	31.1615	11.2126	-37.3574	11.2126	13.4726	11.2126	14.7265	11.2126	26.3192	11.2126	33	11.2126	-2.76874
41.3	0.1441	78.4	1.0713	67.6	0.026		11.2256	29.1924	11.2256	-29.9207	11.2256	-46.4583	11.2256	45.1192	11.2256	-31.2783	11.2256	-46.336	11.2256	-0.05513		11.2256	-34.6915	11.2256	-28.4783	11.2256	29.3009	11.2256	18.0247	11.2256	-44.0538	11.2256	60	11.2256	53.1999
41.7	0.1452	78.8	1.1015	68.1	0.0196		11.2386	18.1426	11.2386	5.62689	11.2386	25.4265	11.2386	-22.6795	11.2386	11.9587	11.2386	-32.4558	11.2386	-28.8243		11.2386	68.3606	11.2386	-20.7129	11.2386	-22.7592	11.2386	19.42	11.2386	-44.2572	11.2386	61	11.2386	92.1663
42	0.1473	79	1.1328	68.5	0.0196		11.2516	11.9422	11.2516	11.8977	11.2516	17.6398	11.2516	28.7481	11.2516	7.01507	11.2516	-1.96036	11.2516	-45.7492		11.2516	53.1191	11.2516	39.8182	11.2516	-48.6688	11.2516	20.642	11.2516	10.9917	11.2516	109	11.2516	93.0965
42.3	0.1462	79.6	1.163	68.8	0.018		11.2646	-93.6839	11.2646	27.8659	11.2646	89.8842	11.2646	56.2808	11.2646	93.7269	11.2646	39.9009	11.2646	36.9686		11.2646	57.7561	11.2646	17.8534	11.2646	17.765	11.2646	35.4068	11.2646	-32.939	11.2646	70	11.2646	59.9464
42.5	0.1505	79.8	1.199	69.4	0.0281		11.2776	2.73888	11.2776	2.59873	11.2776	39.5406	11.2776	26.73	11.2776	-0.97145	11.2776	-9.30865	11.2776	-29.545		11.2776	19.5154	11.2776	-14.9481	11.2776	55.9533	11.2776	11.0346	11.2776	13.2076	11.2776	86	11.2776	0.22201
43	0.1531	80.3	1.2313	69.8	0.0127		11.2906	35.3454	11.2906	-30.7716	11.2906	-31.4253	11.2906	-34.2213	11.2906	53.0663	11.2906	53.6124	11.2906	-50.5823		11.2906	77.0646	11.2906	5.37004	11.2906	-25.4127	11.2906	-15.3403	11.2906	43.3603	11.2906	68	11.2906	-21.2304
43.3	0.1547	80.7	1.2647	69.8	0.0254		11.3036	-0.40376	11.3036	19.017	11.3036	32.694	11.3036	-126.353	11.3036	-22.2555	11.3036	89.1214	11.3036	-5.55938		11.3036	-47.8773	11.3036	-16.8715	11.3036	-12.465	11.3036	6.7952	11.3036	-11.8472	11.3036	116	11.3036	50.068
43.5	0.1547	81.2	1.3018	70.6	0.035		11.3166	50.2902	11.3166	9.8672	11.3166	-35.7983	11.3166	19.2331	11.3166	21.2819	11.3166	-21.7336	11.3166	31.605		11.3166	-9.75609	11.3166	-10.6262	11.3166	-0.49969	11.3166	15.1784	11.3166	-40.5323	11.3166	40	11.3166	45.7287
44	0.1574	81.4	1.3383	71.1	0.0286		11.3296	-27.4461	11.3296	37.2706	11.3296	38.9584	11.3296	80.8459	11.3296	50.9884	11.3296	17.5761	11.3296	59.8781		11.3296	39.2323	11.3296	-33.0306	11.3296	28.2604	11.3296	41.3443	11.3296	50.3214	11.3296	37	11.3296	35.4618
44.5	0.1611	82	1.3796	71.2	0.0344		11.3426	-2.77193	11.3426	64.7536	11.3426	3.51302	11.3426	24.9155	11.3426	11.2266	11.3426	-7.33524	11.3426	-59.5466		11.3426	77.4864	11.3426	-21.2675	11.3426	12.0689	11.3426	2.02276	11.3426	9.40538	11.3426	26	11.3426	61.3681
44.8	0.1642	82.4	1.4178	71.7	0.0387		11.3556	39.6275	11.3556	41.8965	11.3556	49.9581	11.3556	101.131	11.3556	2.55406	11.3556	18.2647	11.3556	3.14065		11.3556	21.7038	11.3556	-9.08162	11.3556	30.1729	11.3556	11.2643	11.3556	-23.46	11.3556	61	11.3556	82.8808
45.1	0.1664	83	1.4559	72.2	0.0143		11.3686	3.83184	11.3686	-5.10028	11.3686	52.3033	11.3686	18.4537	11.3686	-3.47622	11.3686	-18.2078	11.3686	72.8819		11.3686	22.2351	11.3686	-8.39369	11.3686	-3.62987	11.3686	10.1297	11.3686	-15.8629	11.3686	63	11.3686	89.9112
45.4	0.1738	83.2	1.4877	72.4	0.026		11.3816	8.08941	11.3816	15.4098	11.3816	49.3234	11.3816	-1.34523	11.3816	-32.2003	11.3816	-59.6318	11.3816	44.1023		11.3816	42.73	11.3816	-27.0535	11.3816	26.24	11.3816	-47.3337	11.3816	45.2279	11.3816	64	11.3816	52.8439
45.8	0.178	83.6	1.5206	72.9	0.0106		11.3946	-39.254	11.3946	-25.8111	11.3946	-42.0252	11.3946	14.7095	11.3946	18.7663	11.3946	5.78641	11.3946	-52.8341		11.3946	-25.1198	11.3946	36.0214	11.3946	-15.4456	11.3946	28.7896	11.3946	52.3212	11.3946	33	11.3946	121.758
46.4	0.1817	83.7	1.5555	73.3	0.0445		11.4076	55.2811	11.4076	-43.6803	11.4076	9.3744	11.4076	17.7217	11.4076	-11.2273	11.4076	51.1108	11.4076	-13.1034		11.4076	42.2997	11.4076	24.7383	11.4076	-51.0601	11.4076	12.1525	11.4076	49.8099	11.4076	68	11.4076	61.0797
46.9	0.1865	84	1.5979	74	0.0286		11.4206	37.2829	11.4206	-21.185	11.4206	-9.32455	11.4206	42.7086	11.4206	21.0706	11.4206	45.1107	11.4206	60.7406		11.4206	20.7579	11.4206	16.4781	11.4206	-7.92612	11.4206	31.1028	11.4206	0.02486	11.4206	59	11.4206	21.7047
46.9	0.1897	84.5	1.6318	74	0.0185		11.4336	-7.50168	11.4336	12.4948	11.4336	2.99692	11.4336	19.5157	11.4336	15.0574	11.4336	-21.0862	11.4336	-17.9349		11.4336	-55.6906	11.4336	-28.388	11.4336	-3.2242	11.4336	-24.7879	11.4336	-2.53362	11.4336	66	11.4336	97.3526
47.5	0.1944	84.9	1.6779	74.6	0.0318		11.4466	10.8656	11.4466	-13.2995	11.4466	-2.00718	11.4466	30.4794	11.4466	-4.75422	11.4466	61.3267	11.4466	70.1528		11.4466	-18.659	11.4466	-32.5643	11.4466	-8.80767	11.4466	-0.5237	11.4466	-7.71534	11.4466	51	11.4466	40.2291
48	0.196	85.2	1.7283	74.8	0.0387		11.4596	20.7096	11.4596	33.8734	11.4596	-11.7808	11.4596	21.2542	11.4596	-57.5651	11.4596	26.9615	11.4596	-13.8585		11.4596	30.3531	11.4596	-18.9289	11.4596	-2.5895	11.4596	-12.7123	11.4596	-55.3977	11.4596	55	11.4596	114.312
48.4	0.2008	85.9	1.7542	75.5	0.0223		11.4726	14.7698	11.4726	85.6748	11.4726	-38.5554	11.4726	-12.6776	11.4726	-27.0263	11.4726	8.24869	11.4726	-28.1712		11.4726	2.91139	11.4726	-48.5906	11.4726	28.775	11.4726	31.4434	11.4726	-7.66382	11.4726	73	11.4726	52.1121
48.9	0.205	86.3	1.794	75.7	0.0254		11.4856	3.57371	11.4856	-16.868	11.4856	-10.1001	11.4856	40.1004	11.4856	4.10468	11.4856	28.1856	11.4856	99.4197		11.4856	-2.06557	11.4856	-43.0922	11.4856	11.8819	11.4856	10.4061	11.4856	28.43	11.4856	105	11.4856	44.3996
49.5	0.2103	86.8	1.8395	76.3	0.0281		11.4986	-6.38935	11.4986	-30.9232	11.4986	-30.3339	11.4986	47.8155	11.4986	-1.4353	11.4986	28.0621	11.4986	-3.03852		11.4986	47.2608	11.4986	24.7932	11.4986	-16.4578	11.4986	7.53106	11.4986	-32.4942	11.4986	95	11.4986	30.671
49.4	0.2156	87.2	1.8846	76.6	0.0392		11.5116	17.0214	11.5116	3.22137	11.5116	-3.18831	11.5116	27.2167	11.5116	19.9104	11.5116	68.2843	11.5116	-5.85696		11.5116	15.8962	11.5116	13.0368	11.5116	-14.8888	11.5116	8.13473	11.5116	-6.68048	11.5116	89	11.5116	75.5797
50.3	0.2204	87.8	1.9185	76.9	0.0291		11.5246	33.3473	11.5246	-1.04734	11.5246	-30.5033	11.5246	2.53437	11.5246	-11.2807	11.5246	34.45	11.5246	-22.7428		11.5246	38.6663	11.5246	-20.1031	11.5246	-3.20687	11.5246	-29.1617	11.5246	-15.2645	11.5246	57	11.5246	154.14
50.7	0.2231	88	1.9572	77.4	0.0148		11.5376	21.7041	11.5376	24.9743	11.5376	2.01514	11.5376	20.8178	11.5376	46.6102	11.5376	55.62	11.5376	91.3697		11.5376	35.6755	11.5376	13.5408	11.5376	26.7935	11.5376	-30.1359	11.5376	10.3011	11.5376	48	11.5376	71.9226
50.8	0.2262	88.5	1.9879	77.8	0.0143		11.5506	9.9883	11.5506	-30.8999	11.5506	13.9635	11.5506	47.4685	11.5506	39.428	11.5506	11.6589	11.5506	-11.9419		11.5506	48.2218	11.5506	39.079	11.5506	66.7269	11.5506	15.7618	11.5506	-40.3092	11.5506	66	11.5506	153.484
51.3	0.2299	89	2.0271	78.2	0.027		11.5636	-18.5077	11.5636	-35.7931	11.5636	42.2073	11.5636	10.1826	11.5636	12.2221	11.5636	-2.57063	11.5636	3.79648		11.5636	40.4624	11.5636	-14.2823	11.5636	9.28953	11.5636	42.1716	11.5636	14.502	11.5636	82	11.5636	58.1671
52.2	0.2347	89.3	2.0689	78.6	0.0297		11.5766	-8.61198	11.5766	-30.7372	11.5766	54.1091	11.5766	-33.3888	11.5766	18.0488	11.5766	7.09264	11.5766	1.53517		11.5766	46.2852	11.5766	-25.9166	11.5766	-17.4394	11.5766	12.0735	11.5766	50.4225	11.5766	94	11.5766	68.5112
52.8	0.2405	89.8	2.105	78.9	0.0127		11.5896	2.70531	11.5896	-15.1738	11.5896	16.6518	11.5896	37.0525	11.5896	49.2524	11.5896	-33.6872	11.5896	-30.6526		11.5896	6.15763	11.5896	4.78967	11.5896	9.46922	11.5896	53.6475	11.5896	31.8625	11.5896	63	11.5896	132.235
52.9	0.2458	90.3	2.1442	79.2	0.0138		11.6026	69.5032	11.6026	-11.413	11.6026	-4.7545	11.6026	79.8508	11.6026	68.4985	11.6026	9.33688	11.6026	8.56408		11.6026	44.9922	11.6026	14.8053	11.6026	3.15383	11.6026	34.6316	11.6026	-24.2354	11.6026	67	11.6026	129.232
53.5	0.2538	90.2	2.1892	79.8	0.0217		11.6156	11.0366	11.6156	-30.1234	11.6156	-65.7403	11.6156	22.0622	11.6156	-21.3465	11.6156	-30.612	11.6156	31.2589		11.6156	57.1027	11.6156	-28.1662	11.6156	72.7875	11.6156	39.689	11.6156	-32.8469	11.6156	48	11.6156	78.5945
54.2	0.2644	90.9	2.2104	80.3	0.018		11.6286	9.47193	11.6286	-31.333	11.6286	-30.0149	11.6286	62.8777	11.6286	-60.6424	11.6286	-37.2883	11.6286	28.1781		11.6286	66.5989	11.6286	-9.6921	11.6286	1.93463	11.6286	24.5457	11.6286	0.02318	11.6286	85	11.6286	36.5146
54.2	0.2702	91.2	2.2597	80.5	0.0207		11.6416	0.65442	11.6416	14.1072	11.6416	6.12285	11.6416	84.0284	11.6416	12.2058	11.6416	-6.38859	11.6416	63.2281		11.6416	55.038	11.6416	-25.6262	11.6416	17.3237	11.6416	12.7625	11.6416	54.9717	11.6416	82	11.6416	-18.4923
54.7	0.2755	91.2	2.2999	81	0.0101		11.6546	44.4312	11.6546	20.4919	11.6546	22.8095	11.6546	-5.56612	11.6546	60.6372	11.6546	-18.5532	11.6546	32.0688		11.6546	11.1318	11.6546	-8.77132	11.6546	40.9315	11.6546	-11.7125	11.6546	3.5057	11.6546	85	11.6546	43.5519
55.3	0.2808	91.7	2.3487	81.3	0.0132		11.6676	-22.1437	11.6676	26.8806	11.6676	4.37599	11.6676	14.4424	11.6676	39.4775	11.6676	8.97406	11.6676	15.4936		11.6676	-13.2933	11.6676	-46.1865	11.6676	20.4117	11.6676	7.69395	11.6676	-11.0375	11.6676	82	11.6676	29.61
55.4	0.2866	92.1	2.3858	81.5	0.0164		11.6806	-24.1991	11.6806	22.952	11.6806	-32.7036	11.6806	-1.74622	11.6806	17.849	11.6806	-35.6313	11.6806	-37.3756		11.6806	55.6892	11.6806	-4.69148	11.6806	25.8872	11.6806	18.1486	11.6806	9.59304	11.6806	101	11.6806	54.4291
56	0.2978	92.5	2.4271	82.2	0.0196		11.6936	-3.5687	11.6936	-0.67986	11.6936	-0.76353	11.6936	23.509	11.6936	-6.25943	11.6936	-27.4615	11.6936	-53.3208		11.6936	10.4276	11.6936	-14.9313	11.6936	12.7409	11.6936	10.09	11.6936	56.1875	11.6936	90	11.6936	109.494
56.4	0.3068	93	2.4758	82.5	0.0127		11.7066	15.8039	11.7066	-33.1321	11.7066	52.4524	11.7066	-3.33876	11.7066	-13.7024	11.7066	-33.8668	11.7066	-25.4423		11.7066	-5.40737	11.7066	12.5105	11.7066	-20.9862	11.7066	5.67345	11.7066	-7.28904	11.7066	59	11.7066	47.6301
57.1	0.3131	93.5	2.5256	82.8	0.0079		11.7196	-22.9569	11.7196	7.5137	11.7196	23.39	11.7196	27.2989	11.7196	-32.0655	11.7196	-27.4329	11.7196	-33.4434		11.7196	-7.38294	11.7196	-4.15586	11.7196	-11.6552	11.7196	37.2882	11.7196	2.12673	11.7196	44	11.7196	55.3862
57.5	0.3211	93.9	2.568	83.3	0.0138		11.7326	-44.5607	11.7326	35.6383	11.7326	27.201	11.7326	-14.742	11.7326	-21.4052	11.7326	-20.8945	11.7326	3.01828		11.7326	-12.1495	11.7326	10.068	11.7326	-15.5724	11.7326	3.69535	11.7326	-16.3487	11.7326	105	11.7326	93.3215
58	0.3317	93.8	2.62	83.7	0.0032		11.7456	23.3819	11.7456	-9.64266	11.7456	2.6806	11.7456	18.1466	11.7456	15.0063	11.7456	11.9894	11.7456	-34.6473		11.7456	14.3387	11.7456	40.3603	11.7456	17.6251	11.7456	-7.14139	11.7456	4.0728	11.7456	101	11.7456	36.5125
58.3	0.3428	94.4	2.6708	84.2	0.0101		11.7586	6.34237	11.7586	2.38378	11.7586	-11.6622	11.7586	-8.41601	11.7586	5.3764	11.7586	22.8891	11.7586	-6.61657		11.7586	31.1358	11.7586	43.4432	11.7586	9.70757	11.7586	20.0599	11.7586	-0.80884	11.7586	127	11.7586	86.3949
58.7	0.3497	94.5	2.7249	84.4	0.0138		11.7716	8.37436	11.7716	38.6941	11.7716	38.0003	11.7716	-38.0349	11.7716	43.5611	11.7716	11.0988	11.7716	27.3679		11.7716	30.5421	11.7716	21.0163	11.7716	-8.39897	11.7716	13.171	11.7716	-23.3309	11.7716	116	11.7716	123.25
58.9	0.355	95	2.7821	84.7	0.0238		11.7846	46.6632	11.7846	28.3792	11.7846	38.6963	11.7846	4.16623	11.7846	39.05	11.7846	22.8972	11.7846	-3.90763		11.7846	70.4567	11.7846	6.15614	11.7846	30.2225	11.7846	6.41201	11.7846	-43.5473	11.7846	112	11.7846	100.216
59.4	0.3635	95.2	2.8419	85.2	0.009		11.7976	-9.5794	11.7976	-6.96743	11.7976	35.8574	11.7976	12.665	11.7976	22.677	11.7976	-5.56905	11.7976	39.7205		11.7976	64.1226	11.7976	-2.84055	11.7976	20.7712	11.7976	-18.1783	11.7976	-30.8893	11.7976	95	11.7976	111.403
59.9	0.373	95.5	2.8955	85.3	-0.0016		11.8106	-10.2688	11.8106	23.5789	11.8106	17.4955	11.8106	42.2105	11.8106	22.148	11.8106	-16.5176	11.8106	13.8109		11.8106	22.8664	11.8106	-31.2779	11.8106	12.2085	11.8106	-24.5342	11.8106	-26.0433	11.8106	63	11.8106	78.3786
60.3	0.3862	96	2.9553	85.6	0.0048		11.8236	-5.95895	11.8236	16.5536	11.8236	-17.3976	11.8236	118.786	11.8236	10.9787	11.8236	6.83546	11.8236	26.447		11.8236	52.3718	11.8236	4.10281	11.8236	-31.1094	11.8236	0.78532	11.8236	-21.3212	11.8236	51	11.8236	50.5496
61	0.3979	96.2	3.0221	86.1	0.0074		11.8366	-33.0229	11.8366	-16.1731	11.8366	-17.4065	11.8366	72.0302	11.8366	6.74148	11.8366	29.3946	11.8366	13.9051		11.8366	32.6233	11.8366	50.8905	11.8366	-28.6571	11.8366	50.9591	11.8366	2.05269	11.8366	99	11.8366	48.1559
61.5	0.4111	96.9	3.0994	86.5	0.0095		11.8496	-18.7587	11.8496	-54.7993	11.8496	-31.6628	11.8496	42.118	11.8496	-1.14483	11.8496	58.0954	11.8496	-6.92521		11.8496	13.4225	11.8496	35.51	11.8496	-17.4243	11.8496	38.9274	11.8496	-35.3213	11.8496	82	11.8496	62.1386
62	0.4239	97.2	3.1726	87	0.0016		11.8626	22.7877	11.8626	-70.7821	11.8626	-7.86503	11.8626	15.9743	11.8626	19.0168	11.8626	50.3608	11.8626	-6.95035		11.8626	31.0385	11.8626	-21.1344	11.8626	-14.4368	11.8626	20.5984	11.8626	-25.573	11.8626	162	11.8626	50.7195
62.7	0.436	97.5	3.2494	87.4	-0.0111		11.8756	28.4339	11.8756	-9.02188	11.8756	13.017	11.8756	-7.2606	11.8756	12.5563	11.8756	-11.2182	11.8756	-17.0375		11.8756	64.4788	11.8756	6.24309	11.8756	-11.9017	11.8756	-1.90054	11.8756	21.9464	11.8756	153	11.8756	74.4059
62.8	0.4466	98	3.3193	88	0.0058		11.8886	1.2395	11.8886	1.05482	11.8886	5.02042	11.8886	19.5606	11.8886	-21.3591	11.8886	-16.3036	11.8886	-31.7571		11.8886	42.2878	11.8886	28.089	11.8886	-18.2893	11.8886	1.12344	11.8886	14.4182	11.8886	100	11.8886	74.2966
63.4	0.4594	98.6	3.3961	88.3	0.0111		11.9016	-7.63791	11.9016	9.23414	11.9016	-12.3491	11.9016	43.87	11.9016	-13.4952	11.9016	21.9819	11.9016	8.65775		11.9016	7.60102	11.9016	29.843	11.9016	-11.5059	11.9016	-12.5164	11.9016	14.0581	11.9016	114	11.9016	88.7074
63.6	0.4699	98.9	3.4836	88.5	-0.0037		11.9146	-12.6042	11.9146	50.4677	11.9146	1.98256	11.9146	-7.86229	11.9146	-16.7679	11.9146	10.7555	11.9146	41.3336		11.9146	-4.26231	11.9146	17.6785	11.9146	19.2119	11.9146	-19.0333	11.9146	13.8286	11.9146	62	11.9146	114.413
64.1	0.4837	99.5	3.5832	88.9	0.0138		11.9276	-6.91253	11.9276	42.6796	11.9276	18.888	11.9276	-16.6177	11.9276	-2.01723	11.9276	38.4467	11.9276	17.5337		11.9276	22.4876	11.9276	0.44832	11.9276	11.4683	11.9276	22.387	11.9276	1.79613	11.9276	81	11.9276	70.0443
64.7	0.5017	100.2	3.6743	89.4	0.0064		11.9406	-19.5141	11.9406	5.87501	11.9406	33.3774	11.9406	14.7344	11.9406	-27.5494	11.9406	29.0095	11.9406	-61.7951		11.9406	45.3214	11.9406	13.9884	11.9406	-5.35334	11.9406	2.67458	11.9406	14.5826	11.9406	82	11.9406	63.736
65.1	0.516	100.6	3.7808	89.9	0.0048		11.9536	10.3887	11.9536	8.04244	11.9536	43.7057	11.9536	12.3605	11.9536	-51.3367	11.9536	-10.1342	11.9536	-78.9979		11.9536	40.0576	11.9536	-0.44612	11.9536	14.3312	11.9536	16.0287	11.9536	43.4706	11.9536	77	11.9536	69.6825
65.5	0.5335	101.1	3.8852	90.3	-0.0026		11.9666	16.7493	11.9666	1.8693	11.9666	0.58058	11.9666	5.71648	11.9666	11.213	11.9666	-26.8718	11.9666	-2.56952		11.9666	55.3537	11.9666	-15.9442	11.9666	-8.86459	11.9666	45.7584	11.9666	22.0923	11.9666	119	11.9666	85.3926
65.8	0.5457	101.4	4.0118	90.6	-0.0064		11.9796	-38.2034	11.9796	-25.6283	11.9796	-33.0062	11.9796	12.9089	11.9796	8.24814	11.9796	-45.8433	11.9796	47.3219		11.9796	27.3012	11.9796	41.1482	11.9796	-14.518	11.9796	30.2312	11.9796	-9.74559	11.9796	87	11.9796	138.096
66.3	0.5653	102	4.1326	91	-0.0127		11.9926	-36.7072	11.9926	-38.8631	11.9926	-34.0418	11.9926	22.3169	11.9926	-57.1408	11.9926	-30.0998	11.9926	51.6116		11.9926	5.67177	11.9926	74.1912	11.9926	24.3642	11.9926	4.37411	11.9926	-16.6278	11.9926	102	11.9926	118.424
66.6	0.5796	102.3	4.2677	91.7	-0.0079		12.0056	-16.3364	12.0056	-36.7394	12.0056	-23.1685	12.0056	15.028	12.0056	-61.6494	12.0056	-11.1623	12.0056	15.098		12.0056	39.0707	12.0056	8.09666	12.0056	-18.0371	12.0056	-0.85624	12.0056	-22.8176	12.0056	96	12.0056	77.6326
67	0.5966	102.8	4.388	92	-0.0021		12.0186	5.90945	12.0186	-7.15567	12.0186	1.73643	12.0186	3.79162	12.0186	-39.8478	12.0186	-10.0066	12.0186	-15.2295		12.0186	34.497	12.0186	-37.0555	12.0186	-57.3944	12.0186	17.6253	12.0186	19.2715	12.0186	97	12.0186	65.2405
67.5	0.6156	103.1	4.5093	92.3	-0.0069		12.0316	37.9636	12.0316	-13.7416	12.0316	-11.6438	12.0316	-14.0882	12.0316	-17.5418	12.0316	-17.3097	12.0316	9.33173		12.0316	30.642	12.0316	-18.9261	12.0316	-53.3399	12.0316	9.61226	12.0316	11.4366	12.0316	77	12.0316	51.3267
67.6	0.6305	103.3	4.6274	92.7	-0.0191		12.0446	19.2242	12.0446	-34.1791	12.0446	-20.5173	12.0446	-7.47825	12.0446	21.3959	12.0446	-19.0642	12.0446	35.7179		12.0446	29.0091	12.0446	-14.395	12.0446	-79.3067	12.0446	26.2721	12.0446	-37.0123	12.0446	115	12.0446	67.4147
68.3	0.6458	104	4.7408	93.2	-0.0101		12.0576	25.3763	12.0576	-14.9983	12.0576	-3.24864	12.0576	40.2983	12.0576	19.3177	12.0576	-21.0247	12.0576	13.2069		12.0576	3.71693	12.0576	-16.3931	12.0576	-47.6854	12.0576	28.7572	12.0576	-20.0574	12.0576	92	12.0576	81.9293
68.6	0.6676	104.5	4.842	93.6	0.0037		12.0706	51.8764	12.0706	11.6014	12.0706	-2.80885	12.0706	48.5718	12.0706	-6.61796	12.0706	-16.5945	12.0706	16.7711		12.0706	5.87654	12.0706	-4.8451	12.0706	-3.9218	12.0706	37.4115	12.0706	-25.1204	12.0706	100	12.0706	50.6634
69	0.6845	104.9	4.9252	93.8	-0.0191		12.0836	6.68592	12.0836	-10.2036	12.0836	13.8479	12.0836	0.71218	12.0836	-6.13778	12.0836	-13.0961	12.0836	64.1186		12.0836	37.7796	12.0836	-13.6283	12.0836	-30.439	12.0836	58.591	12.0836	-26.7488	12.0836	77	12.0836	34.2683
69.4	0.7041	105.5	4.9941	94.4	-0.0132		12.0966	14.7649	12.0966	-37.7482	12.0966	-3.48429	12.0966	-14.1325	12.0966	2.27274	12.0966	-21.8297	12.0966	66.7476		12.0966	60.173	12.0966	-10.5297	12.0966	-39.2673	12.0966	46.562	12.0966	-11.395	12.0966	112	12.0966	65.2247
69.8	0.7264	105.5	5.0534	94.5	0.0074		12.1096	8.56293	12.1096	-5.83988	12.1096	-29.3878	12.1096	-16.1958	12.1096	-5.20468	12.1096	-19.3234	12.1096	21.9498		12.1096	19.3433	12.1096	21.3701	12.1096	-6.39926	12.1096	22.3261	12.1096	-18.5743	12.1096	87	12.1096	65.3933
70.3	0.7428	105.9	5.0894	95.1	-0.0196		12.1226	-22.2571	12.1226	-9.95552	12.1226	-10.9964	12.1226	0.70613	12.1226	-2.79321	12.1226	3.40355	12.1226	-29.0042		12.1226	28.911	12.1226	59.2919	12.1226	-15.0401	12.1226	-9.93889	12.1226	-10.1315	12.1226	115	12.1226	46.9256
70.2	0.7693	106.5	5.1133	95.5	-0.0233		12.1356	-53.1445	12.1356	-9.58555	12.1356	-1.63428	12.1356	4.63185	12.1356	47.259	12.1356	-6.76601	12.1356	-16.8551		12.1356	41.3353	12.1356	45.8168	12.1356	-31.7696	12.1356	-21.8704	12.1356	-3.73292	12.1356	118	12.1356	74.5256
70.9	0.7953	106.9	5.1202	95.9	-0.0143		12.1486	3.52688	12.1486	-27.1509	12.1486	-29.5397	12.1486	-8.33246	12.1486	41.4099	12.1486	16.0702	12.1486	26.6646		12.1486	1.2807	12.1486	-20.7385	12.1486	18.601	12.1486	-30.19	12.1486	-1.7424	12.1486	137	12.1486	101.703
71.4	0.8191	107	5.1096	96.3	-0.0101		12.1616	-0.06655	12.1616	1.97217	12.1616	-52.7433	12.1616	-51.8304	12.1616	-39.35	12.1616	18.2803	12.1616	-5.67734		12.1616	2.5915	12.1616	-38.1717	12.1616	48.6574	12.1616	36.3237	12.1616	51.7138	12.1616	98	12.1616	61.7309
71.6	0.8435	107.3	5.0799	96.8	-0.0318		12.1746	-52.1975	12.1746	12.2205	12.1746	-43.4713	12.1746	-28.8681	12.1746	-4.55069	12.1746	-18.2344	12.1746	-44.6916		12.1746	54.1924	12.1746	-25.2769	12.1746	49.048	12.1746	51.7606	12.1746	16.7497	12.1746	81	12.1746	60.3873
72	0.87	108.2	5.0566	97.3	-0.0291		12.1876	-22.5465	12.1876	16.7889	12.1876	25.5362	12.1876	-4.63953	12.1876	49.4837	12.1876	-22.3851	12.1876	-15.4381		12.1876	64.1136	12.1876	31.1269	12.1876	64.1338	12.1876	50.879	12.1876	-9.75493	12.1876	96	12.1876	31.9985
72.4	0.8975	108.3	5.0306	97.4	-0.0276		12.2006	6.41496	12.2006	-32.5726	12.2006	12.8034	12.2006	8.85054	12.2006	6.16017	12.2006	-22.2814	12.2006	2.63447		12.2006	24.8551	12.2006	17.1747	12.2006	5.80555	12.2006	13.5168	12.2006	-10.3125	12.2006	116	12.2006	38.3353
72.6	0.9235	109	4.9951	97.9	-0.0334		12.2136	-16.0264	12.2136	-39.2456	12.2136	31.5388	12.2136	36.5713	12.2136	16.9404	12.2136	-15.1323	12.2136	-70.8488		12.2136	12.0829	12.2136	-35.1434	12.2136	8.44215	12.2136	36.6588	12.2136	-7.07104	12.2136	70	12.2136	81.0742
73.1	0.95	109.4	4.9618	98.5	-0.0127		12.2266	-37.5259	12.2266	-6.59597	12.2266	28.0159	12.2266	13.583	12.2266	25.3165	12.2266	44.7403	12.2266	-26.7517		12.2266	-9.37018	12.2266	-15.0103	12.2266	6.13378	12.2266	20.701	12.2266	-5.85618	12.2266	90	12.2266	87.4026
73.5	0.977	110	4.9263	99.2	-0.0201		12.2396	-3.627	12.2396	-44.4472	12.2396	1.18054	12.2396	-25.404	12.2396	29.0989	12.2396	28.6768	12.2396	-50.5741		12.2396	3.3729	12.2396	-13.6003	12.2396	-8.74381	12.2396	24.8672	12.2396	-21.6246	12.2396	130	12.2396	93.9176
74	1.0109	110.1	4.8939	99.3	-0.0223		12.2526	-5.53118	12.2526	-39.1844	12.2526	-5.26362	12.2526	-4.29813	12.2526	1.34978	12.2526	48.1658	12.2526	-37.008		12.2526	79.4181	12.2526	-14.9643	12.2526	-15.1072	12.2526	16.8344	12.2526	-17.3877	12.2526	117	12.2526	96.9123
74.1	1.0422	110.8	4.8659	99.8	-0.0217		12.2656	5.44426	12.2656	-21.0656	12.2656	-41.9352	12.2656	-21.9659	12.2656	-30.528	12.2656	11.6009	12.2656	4.91597		12.2656	61.5032	12.2656	-2.74204	12.2656	-17.7096	12.2656	19.1034	12.2656	14.7048	12.2656	104	12.2656	62.8208
74.5	1.0718	111.3	4.8388	100.4	-0.0291		12.2786	-3.5364	12.2786	-20.214	12.2786	-19.9899	12.2786	-9.10491	12.2786	27.6141	12.2786	16.0254	12.2786	16.8627		12.2786	55.5395	12.2786	-3.62237	12.2786	-6.25956	12.2786	46.349	12.2786	29.8709	12.2786	87	12.2786	42.5059
74.8	1.101	111.7	4.8198	100.9	-0.035		12.2916	-5.13674	12.2916	-84.8503	12.2916	-16.2065	12.2916	58.9374	12.2916	28.9287	12.2916	-23.4283	12.2916	50.076		12.2916	45.679	12.2916	9.84345	12.2916	20.6549	12.2916	-11.5537	12.2916	33.7362	12.2916	97	12.2916	115.309
75.1	1.129	112.3	4.8023	101.1	-0.0302		12.3046	3.93138	12.3046	-80.9582	12.3046	-14.8607	12.3046	4.60291	12.3046	43.7937	12.3046	-19.1905	12.3046	-14.9887		12.3046	14.8731	12.3046	1.31677	12.3046	22.4751	12.3046	-52.1089	12.3046	33.0062	12.3046	87	12.3046	101.097
75.3	1.1608	112.8	4.7938	101.7	-0.035		12.3176	43.5762	12.3176	15.2093	12.3176	-16.5354	12.3176	10.8201	12.3176	17.8413	12.3176	-10.6989	12.3176	-48.4484		12.3176	34.811	12.3176	32.8448	12.3176	33.9589	12.3176	-40.9848	12.3176	11.7763	12.3176	89	12.3176	49.9394
76	1.1947	113	4.7906	102.1	-0.027		12.3306	0.28278	12.3306	71.4755	12.3306	-5.85658	12.3306	16.0913	12.3306	-49.7478	12.3306	0.18008	12.3306	-62.3912		12.3306	80.1161	12.3306	-8.56503	12.3306	12.2686	12.3306	-3.93168	12.3306	21.692	12.3306	106	12.3306	38.7078
76.1	1.2244	113.7	4.7816	102.6	-0.035		12.3436	-18.7343	12.3436	-21.1355	12.3436	10.5518	12.3436	-5.1841	12.3436	-45.9036	12.3436	-15.094	12.3436	29.0019		12.3436	59.3865	12.3436	-21.9502	12.3436	26.2009	12.3436	-48.1886	12.3436	37.8822	12.3436	107	12.3436	-7.09017
76.4	1.2578	114.2	4.78	103	-0.0355		12.3566	-1.55937	12.3566	-2.6317	12.3566	37.4469	12.3566	-15.718	12.3566	-26.2597	12.3566	-21.0083	12.3566	-46.8428		12.3566	91.9392	12.3566	19.9008	12.3566	-0.23987	12.3566	-46.6528	12.3566	44.2872	12.3566	89	12.3566	27.0928
76.7	1.2896	114.5	4.7806	103.2	-0.0434		12.3696	24.2668	12.3696	-25.5024	12.3696	-43.1	12.3696	-14.9256	12.3696	34.598	12.3696	-33.4565	12.3696	-65.2466		12.3696	41.1933	12.3696	18.8242	12.3696	25.0822	12.3696	-42.9003	12.3696	-15.4194	12.3696	58	12.3696	51.2329
77	1.3272	114.9	4.7864	103.8	-0.0291		12.3826	77.7202	12.3826	-16.918	12.3826	-15.1181	12.3826	2.19205	12.3826	97.8604	12.3826	26.0039	12.3826	-31.8343		12.3826	2.50162	12.3826	46.7037	12.3826	-28.042	12.3826	14.2561	12.3826	-0.90558	12.3826	88	12.3826	81.2468
77.6	1.3638	115.6	4.7959	104.1	-0.0546		12.3956	-11.8715	12.3956	-30.8978	12.3956	-21.5914	12.3956	1.08455	12.3956	72.2096	12.3956	29.0295	12.3956	26.1229		12.3956	36.5526	12.3956	60.2274	12.3956	-8.41948	12.3956	7.16303	12.3956	24.2115	12.3956	85	12.3956	90.6303
78	1.4046	116	4.8198	104.9	-0.0376		12.4086	-13.0056	12.4086	-38.9601	12.4086	-3.00679	12.4086	45.9775	12.4086	-35.817	12.4086	4.58631	12.4086	42.2926		12.4086	28.4691	12.4086	39.7012	12.4086	26.6421	12.4086	20.2758	12.4086	3.36481	12.4086	85	12.4086	52.7045
78.2	1.4416	116.3	4.7954	104.9	-0.0429		12.4216	-0.45341	12.4216	-31.8154	12.4216	49.7103	12.4216	-3.67527	12.4216	-20.9681	12.4216	36.3264	12.4216	-47.7859		12.4216	13.9883	12.4216	47.1598	12.4216	20.7273	12.4216	9.40746	12.4216	12.3503	12.4216	54	12.4216	120.284
78.6	1.4787	116.7	4.8404	105.3	-0.0408		12.4346	-11.9898	12.4346	-86.4543	12.4346	-39.8206	12.4346	56.7906	12.4346	-10.4236	12.4346	-7.23966	12.4346	-48.2396		12.4346	85.4347	12.4346	21.9975	12.4346	12.437	12.4346	-26.1196	12.4346	13.8468	12.4346	114	12.4346	126.743
79.1	1.5179	117.3	4.8192	105.9	-0.0334		12.4476	-8.27777	12.4476	-44.0864	12.4476	0.000473233	12.4476	37.8676	12.4476	-17.7492	12.4476	-18.1535	12.4476	-73.324		12.4476	19.5308	12.4476	-0.0272	12.4476	-5.12575	12.4476	3.36389	12.4476	27.416	12.4476	105	12.4476	79.8423
79	1.5545	117.5	4.8478	106.1	-0.0413		12.4606	65.524	12.4606	-4.82169	12.4606	49.488	12.4606	-6.59821	12.4606	-18.4043	12.4606	-8.87196	12.4606	-33.5243		12.4606	68.7656	12.4606	33.4984	12.4606	50.7677	12.4606	15.3881	12.4606	73.6248	12.4606	145	12.4606	97.2477
79.8	1.5953	118	4.8574	106.6	-0.0371		12.4736	2.29857	12.4736	46.6334	12.4736	20.0385	12.4736	-3.61023	12.4736	-66.4394	12.4736	-27.4786	12.4736	59.9121		12.4736	45.4995	12.4736	75.4705	12.4736	-6.08237	12.4736	-36.0224	12.4736	33.1454	12.4736	135	12.4736	77.7421
80.2	1.634	118.5	4.8775	107	-0.0381		12.4866	26.8194	12.4866	-7.68335	12.4866	3.62384	12.4866	27.4077	12.4866	-12.6598	12.4866	-17.719	12.4866	-50.8712		12.4866	71.3659	12.4866	11.7242	12.4866	26.0501	12.4866	27.5995	12.4866	-24.2775	12.4866	89	12.4866	55.1981
80.3	1.6753	118.7	4.886	107.3	-0.0472		12.4996	28.322	12.4996	-56.9965	12.4996	-42.8461	12.4996	-20.6065	12.4996	42.03	12.4996	-23.4112	12.4996	-39.8982		12.4996	46.8317	12.4996	17.4701	12.4996	-5.07597	12.4996	22.3955	12.4996	51.8037	12.4996	76	12.4996	140.295
81	1.7187	119.4	4.8865	107.7	-0.0297		12.5126	5.78006	12.5126	-1.53066	12.5126	41.2851	12.5126	16.3906	12.5126	9.47516	12.5126	58.8863	12.5126	9.95536		12.5126	-28.9853	12.5126	34.3033	12.5126	17.1278	12.5126	30.2103	12.5126	19.4802	12.5126	84	12.5126	88.0066
81.3	1.7616	119.9	4.8844	107.9	-0.0546		12.5256	-6.27624	12.5256	38.0527	12.5256	5.46974	12.5256	9.69753	12.5256	-59.4626	12.5256	-26.232	12.5256	-96.4455		12.5256	46.7598	12.5256	31.5461	12.5256	19.0738	12.5256	-17.3646	12.5256	5.7087	12.5256	75	12.5256	38.9256
81.9	1.8056	120	4.8876	108.6	-0.0434		12.5386	-19.4546	12.5386	-5.56418	12.5386	23.0736	12.5386	49.7522	12.5386	-46.6595	12.5386	18.6544	12.5386	-63.5788		12.5386	25.3928	12.5386	-13.7213	12.5386	-52.0763	12.5386	6.1167	12.5386	0.22872	12.5386	143	12.5386	78.2918
82.2	1.8533	120.5	4.8765	108.5	-0.0318		12.5516	13.5716	12.5516	-44.1141	12.5516	-52.6013	12.5516	13.2036	12.5516	53.6792	12.5516	23.7409	12.5516	6.8779		12.5516	-30.3751	12.5516	58.3242	12.5516	-7.10013	12.5516	-25.8836	12.5516	31.7592	12.5516	135	12.5516	36.444
82.5	1.9026	121	4.8749	108.9	-0.0318		12.5646	0.32489	12.5646	-14.6796	12.5646	-32.6662	12.5646	-20.7216	12.5646	21.5986	12.5646	-3.77294	12.5646	8.95469		12.5646	17.3945	12.5646	19.9094	12.5646	-0.09032	12.5646	-38.4124	12.5646	19.628	12.5646	135	12.5646	15.8303
83.2	1.9524	121.2	4.868	109.5	-0.0339		12.5776	13.3232	12.5776	-27.7387	12.5776	-28.0704	12.5776	-55.6307	12.5776	-40.2336	12.5776	-45.5682	12.5776	8.23256		12.5776	3.45657	12.5776	17.5046	12.5776	13.5577	12.5776	20.1929	12.5776	67.9553	12.5776	98	12.5776	52.2638
83.5	1.9985	121.4	4.86	109.6	-0.0376		12.5906	-53.1598	12.5906	8.28596	12.5906	-51.4149	12.5906	-16.8502	12.5906	-36.7773	12.5906	-14.1574	12.5906	6.75922		12.5906	31.7924	12.5906	22.2027	12.5906	0.62682	12.5906	-13.1196	12.5906	17.0837	12.5906	112	12.5906	195.253
84	2.0478	122	4.8516	110	-0.0408		12.6036	-21.2506	12.6036	-48.4336	12.6036	57.754	12.6036	-42.1409	12.6036	15.5183	12.6036	4.62122	12.6036	-57.4788		12.6036	34.3633	12.6036	7.48294	12.6036	-76.1744	12.6036	49.7524	12.6036	75.9012	12.6036	137	12.6036	144.323
84.1	2.0954	122.3	4.8447	110.4	-0.0445		12.6166	-49.3809	12.6166	-53.5307	12.6166	8.38207	12.6166	27.1408	12.6166	-14.6737	12.6166	-42.0881	12.6166	-4.9125		12.6166	54.3299	12.6166	44.9895	12.6166	15.0356	12.6166	-25.03	12.6166	-2.96375	12.6166	92	12.6166	151.668
84.7	2.1479	122.5	4.8251	110.5	-0.0095		12.6296	-10.5679	12.6296	-63.5502	12.6296	13.1555	12.6296	-66.9979	12.6296	16.1709	12.6296	48.0428	12.6296	23.0422		12.6296	48.7005	12.6296	12.5993	12.6296	3.86152	12.6296	28.1675	12.6296	41.2289	12.6296	81	12.6296	124.556
85.3	2.2051	122.8	4.8113	110.8	-0.0482		12.6426	23.3163	12.6426	-9.49441	12.6426	-111.207	12.6426	-35.9437	12.6426	36.172	12.6426	-0.82024	12.6426	31.2815		12.6426	10.5407	12.6426	14.7112	12.6426	-31.9568	12.6426	16.3041	12.6426	1.63098	12.6426	80	12.6426	116.175
85.6	2.2597	123.3	4.7927	111.4	-0.0477		12.6556	46.4445	12.6556	-30.2992	12.6556	-38.9005	12.6556	-33.6181	12.6556	14.1641	12.6556	59.9806	12.6556	17.966		12.6556	11.3587	12.6556	30.6356	12.6556	18.9678	12.6556	-17.3122	12.6556	3.62858	12.6556	117	12.6556	165.451
86.2	2.3153	123.5	4.7795	111.8	-0.0461		12.6686	24.9837	12.6686	1.89238	12.6686	115.486	12.6686	50.3845	12.6686	46.6024	12.6686	22.8988	12.6686	55.5316		12.6686	20.4732	12.6686	-41.1402	12.6686	2.57791	12.6686	11.5437	12.6686	41.9773	12.6686	96	12.6686	62.949
86.6	2.3741	123.9	4.7498	111.9	-0.0567		12.6816	6.2359	12.6816	-41.044	12.6816	-62.7481	12.6816	-39.465	12.6816	18.2769	12.6816	16.7896	12.6816	-49.0235		12.6816	-13.2393	12.6816	5.34303	12.6816	38.0096	12.6816	-6.78677	12.6816	16.2112	12.6816	75	12.6816	121.064
86.7	2.4324	124.5	4.7191	112.3	-0.0429		12.6946	5.6	12.6946	15.4707	12.6946	8.21079	12.6946	37.5492	12.6946	4.76614	12.6946	-29.7547	12.6946	-9.20853		12.6946	44.2311	12.6946	3.13875	12.6946	-28.7197	12.6946	0.58141	12.6946	-13.7639	12.6946	80	12.6946	97.0549
87.3	2.4976	124.8	4.699	112.6	-0.0223		12.7076	17.0339	12.7076	-8.45374	12.7076	-12.6015	12.7076	57.0832	12.7076	1.40891	12.7076	81.8487	12.7076	-28.9097		12.7076	41.4179	12.7076	28.4279	12.7076	47.6248	12.7076	40.1187	12.7076	49.789	12.7076	91	12.7076	120.442
87.3	2.5585	125	4.6751	113	-0.0477		12.7206	32.8198	12.7206	17.3634	12.7206	-57.9234	12.7206	42.2772	12.7206	20.8206	12.7206	22.0555	12.7206	-15.3895		12.7206	-2.16509	12.7206	25.8027	12.7206	30.6021	12.7206	11.0412	12.7206	18.6999	12.7206	98	12.7206	156.058
88	2.6253	125.3	4.6508	113.4	-0.0689		12.7336	39.6979	12.7336	61.6082	12.7336	-13.8069	12.7336	14.3687	12.7336	-63.612	12.7336	1.12727	12.7336	-78.1188		12.7336	74.4846	12.7336	40.3774	12.7336	-9.02028	12.7336	-9.14333	12.7336	38.444	12.7336	119	12.7336	133.668
88.2	2.6867	125.8	4.6168	113.8	-0.045		12.7466	60.3407	12.7466	-15.33	12.7466	27.6418	12.7466	-37.0848	12.7466	-1.53379	12.7466	-14.7639	12.7466	-91.9017		12.7466	25.9658	12.7466	-14.1977	12.7466	30.7724	12.7466	-26.4087	12.7466	6.6387	12.7466	106	12.7466	102.931
88.4	2.7529	125.9	4.5808	114	-0.0392		12.7596	-7.32475	12.7596	-39.9161	12.7596	71.7558	12.7596	-20.7056	12.7596	30.0308	12.7596	32.1816	12.7596	77.8179		12.7596	2.62984	12.7596	-14.3401	12.7596	11.674	12.7596	-9.44077	12.7596	27.0192	12.7596	99	12.7596	40.483
89	2.8197	126.6	4.549	114.5	-0.0519		12.7726	44.1988	12.7726	-38.3521	12.7726	5.42568	12.7726	80.1046	12.7726	-2.4837	12.7726	50.2176	12.7726	86.1958		12.7726	31.9855	12.7726	14.0465	12.7726	-1.05292	12.7726	-31.4702	12.7726	31.2267	12.7726	87	12.7726	68.7331
89.3	2.8912	126.9	4.5119	115	-0.0413		12.7856	29.2077	12.7856	-44.1533	12.7856	-44.9169	12.7856	31.2524	12.7856	-16.5125	12.7856	-34.0697	12.7856	-25.5015		12.7856	38.1066	12.7856	8.20296	12.7856	-15.7335	12.7856	9.03133	12.7856	17.0668	12.7856	73	12.7856	50.9764
90	2.9633	127.3	4.4791	115.4	-0.0408		12.7986	-13.6684	12.7986	9.46678	12.7986	-29.1129	12.7986	-47.6682	12.7986	-3.85012	12.7986	-124.997	12.7986	-42.5474		12.7986	29.2167	12.7986	-3.27221	12.7986	8.13387	12.7986	-46.6027	12.7986	12.9985	12.7986	107	12.7986	61.3804
90.3	3.03	127.8	4.4436	115.9	-0.0461		12.8116	-4.17792	12.8116	37.4517	12.8116	-56.6897	12.8116	-13.9939	12.8116	44.701	12.8116	29.1229	12.8116	19.9637		12.8116	-42.9654	12.8116	-32.8632	12.8116	8.42243	12.8116	-28.9163	12.8116	47.4992	12.8116	78	12.8116	93.9782
90.7	3.0973	128	4.4033	116.1	-0.0397		12.8246	18.0778	12.8246	-27.9685	12.8246	16.8474	12.8246	65.3552	12.8246	19.5594	12.8246	89.9685	12.8246	-67.5846		12.8246	9.05901	12.8246	-20.3698	12.8246	16.8818	12.8246	3.34637	12.8246	67.4069	12.8246	94	12.8246	125.008
91.4	3.1646	128.6	4.3668	116.7	-0.0593		12.8376	53.6036	12.8376	-36.3068	12.8376	1.73158	12.8376	61.5519	12.8376	33.8256	12.8376	34.0413	12.8376	-24.0199		12.8376	10.0614	12.8376	7.24658	12.8376	-0.96637	12.8376	19.0135	12.8376	80.5297	12.8376	101	12.8376	62.4211
91.8	3.2356	128.8	4.3318	117	-0.0487		12.8506	36.0166	12.8506	-10.7997	12.8506	-22.235	12.8506	61.5174	12.8506	10.5998	12.8506	-6.11007	12.8506	9.61867		12.8506	38.9382	12.8506	-26.6119	12.8506	31.3887	12.8506	12.5965	12.8506	16.1274	12.8506	119	12.8506	147.412
92.2	3.2971	128.9	4.2852	117.5	-0.0366		12.8636	-12.1059	12.8636	13.0643	12.8636	-12.2151	12.8636	0.84595	12.8636	-4.76163	12.8636	42.7874	12.8636	-28.14		12.8636	104.566	12.8636	-12.3983	12.8636	10.9665	12.8636	-14.7299	12.8636	-12.7798	12.8636	94	12.8636	119.41
92.6	3.3649	129.5	4.2497	118.1	-0.0525		12.8766	21.18	12.8766	19.574	12.8766	-19.6639	12.8766	-38.7829	12.8766	-25.3693	12.8766	19.5604	12.8766	-52.7548		12.8766	49.5233	12.8766	26.7237	12.8766	-3.57638	12.8766	-5.33043	12.8766	31.1901	12.8766	120	12.8766	90.4813
93.2	3.4338	130	4.2147	118.6	-0.0429		12.8896	25.222	12.8896	-28.5982	12.8896	-23.8303	12.8896	-20.3202	12.8896	-18.4907	12.8896	-39.9142	12.8896	-80.9007		12.8896	-0.75186	12.8896	15.971	12.8896	26.1329	12.8896	0.45841	12.8896	13.5053	12.8896	105	12.8896	66.7261
93.7	3.5138	130.2	4.1819	118.8	-0.0615		12.9026	0.96755	12.9026	-19.827	12.9026	27.6627	12.9026	53.5937	12.9026	21.5043	12.9026	14.0662	12.9026	-12.1575		12.9026	4.3114	12.9026	9.81267	12.9026	1.71029	12.9026	-10.2226	12.9026	10.5693	12.9026	83	12.9026	144.15
94.3	3.5869	130.5	4.148	119.5	-0.0599		12.9156	-29.8769	12.9156	20.0024	12.9156	-27.5548	12.9156	35.2644	12.9156	58.0839	12.9156	16.6291	12.9156	-88.8964		12.9156	25.4268	12.9156	30.6596	12.9156	33.9407	12.9156	55.7223	12.9156	-14.1698	12.9156	90	12.9156	131.896
94.3	3.6637	131.1	4.1125	120.1	-0.0588		12.9286	-12.2406	12.9286	57.3073	12.9286	-15.1967	12.9286	20.116	12.9286	-1.734	12.9286	-1.60369	12.9286	15.5184		12.9286	8.46401	12.9286	54.6042	12.9286	-22.0524	12.9286	44.5674	12.9286	-28.0161	12.9286	113	12.9286	137.073
95.1	3.7479	131.3	4.0838	120.6	-0.0678		12.9416	31.7628	12.9416	15.5604	12.9416	-2.4657	12.9416	-13.9355	12.9416	2.95597	12.9416	-3.4826	12.9416	-41.9809		12.9416	52.1169	12.9416	39.7804	12.9416	23.8988	12.9416	22.1215	12.9416	9.91351	12.9416	126	12.9416	114.829
95.5	3.8343	131.4	4.0616	121.1	-0.0588		12.9546	20.4233	12.9546	29.3461	12.9546	-26.233	12.9546	-19.956	12.9546	-17.3015	12.9546	-3.46916	12.9546	-8.72651		12.9546	21.414	12.9546	15.5736	12.9546	36.7573	12.9546	41.6577	12.9546	22.4021	12.9546	110	12.9546	156.804
95.7	3.9201	132.1	4.024	121.7	-0.0774		12.9676	-3.42972	12.9676	12.0266	12.9676	28.8174	12.9676	10.9853	12.9676	5.7203	12.9676	-45.7375	12.9676	-11.873		12.9676	22.8796	12.9676	10.537	12.9676	40.3684	12.9676	14.0564	12.9676	8.02466	12.9676	107	12.9676	89.4865
96.1	4.006	132.3	3.9943	122.3	-0.0556		12.9806	-39.5673	12.9806	30.5873	12.9806	4.00246	12.9806	57.0572	12.9806	-24.7989	12.9806	-85.3989	12.9806	7.09796		12.9806	59.8764	12.9806	30.0042	12.9806	17.7317	12.9806	-14.0836	12.9806	-10.4198	12.9806	78	12.9806	60.6626
96.7	4.0976	133	3.9662	122.5	-0.0885		12.9936	-30.2399	12.9936	42.5205	12.9936	-2.27018	12.9936	27.9596	12.9936	-36.8454	12.9936	-7.75802	12.9936	4.03489		12.9936	51.6059	12.9936	43.8248	12.9936	12.5315	12.9936	27.3127	12.9936	36.7241	12.9936	57	12.9936	5.55199
97.1	4.1967	133.5	3.9371	122.9	-0.0646		13.0066	63.5454	13.0066	-25.7048	13.0066	-16.2278	13.0066	-27.7046	13.0066	-12.6283	13.0066	25.7055	13.0066	35.0123		13.0066	22.1569	13.0066	-11.4053	13.0066	-25.6731	13.0066	13.809	13.0066	8.81834	13.0066	119	13.0066	90.349
97.3	4.3043	133.6	3.9053	123.8	-0.0784		13.0196	64.6223	13.0196	-14.3651	13.0196	-30.8664	13.0196	17.5774	13.0196	17.1123	13.0196	-10.152	13.0196	22.9166		13.0196	21.1786	13.0196	6.8103	13.0196	18.4478	13.0196	36.6973	13.0196	-0.93169	13.0196	86	13.0196	174.555
97.8	4.424	134.1	3.8756	124.1	-0.0805		13.0326	33.9411	13.0326	-19.9786	13.0326	-13.3081	13.0326	-0.65691	13.0326	14.324	13.0326	-26.2071	13.0326	16.1888		13.0326	36.5951	13.0326	-18.8274	13.0326	50.6602	13.0326	37.6832	13.0326	8.74194	13.0326	135	13.0326	167.607
98.1	4.5384	134.5	3.8518	124.7	-0.0869		13.0456	36.882	13.0456	-8.68805	13.0456	5.47827	13.0456	31.2083	13.0456	-27.4478	13.0456	4.03289	13.0456	18.6046		13.0456	11.0982	13.0456	28.6334	13.0456	6.4205	13.0456	-4.39872	13.0456	7.48539	13.0456	115	13.0456	125.116
98.3	4.6481	134.7	3.8242	125.1	-0.0795		13.0586	24.9447	13.0586	-17.888	13.0586	41.3268	13.0586	17.8163	13.0586	-48.6835	13.0586	-35.5804	13.0586	-24.5996		13.0586	30.7727	13.0586	58.1029	13.0586	45.4424	13.0586	42.0845	13.0586	54.9666	13.0586	126	13.0586	109.265
98.8	4.7466	135	3.7962	125.6	-0.0705		13.0716	42.2681	13.0716	-38.1605	13.0716	33.1536	13.0716	-30.1412	13.0716	-45.255	13.0716	-14.3592	13.0716	-24.2051		13.0716	61.9136	13.0716	44.55	13.0716	23.7018	13.0716	12.7664	13.0716	46.2379	13.0716	96	13.0716	150.029
99.3	4.8553	135.5	3.7564	126	-0.0901		13.0846	36.0825	13.0846	-17.8092	13.0846	40.241	13.0846	-44.6074	13.0846	-65.7125	13.0846	2.18666	13.0846	48.2532		13.0846	42.2522	13.0846	14.9978	13.0846	13.3167	13.0846	13.4873	13.0846	35.9264	13.0846	117	13.0846	116.06
99.4	4.9612	135.5	3.7262	126.6	-0.0895		13.0976	21.0073	13.0976	-27.4886	13.0976	-11.2101	13.0976	-23.9055	13.0976	-9.26033	13.0976	9.14263	13.0976	6.19291		13.0976	29.7981	13.0976	-2.48482	13.0976	34.9754	13.0976	-6.23249	13.0976	-7.17687	13.0976	135	13.0976	69.1951
100	5.0635	136	3.705	127.2	-0.0774		13.1106	22.8186	13.1106	-4.52605	13.1106	-31.2558	13.1106	-12.4186	13.1106	39.9919	13.1106	15.055	13.1106	-1.0327		13.1106	14.9369	13.1106	-0.06596	13.1106	55.1532	13.1106	-26.2095	13.1106	30.8148	13.1106	158	13.1106	65.7026
100.2	5.1737	136.6	3.6822	127.3	-0.0694		13.1236	-12.9956	13.1236	-28.2629	13.1236	-10.6522	13.1236	-15.5932	13.1236	-28.1506	13.1236	20.9038	13.1236	15.0508		13.1236	3.2022	13.1236	5.66246	13.1236	34.2432	13.1236	-22.6401	13.1236	42.7282	13.1236	152	13.1236	84.504
100.6	5.2786	136.6	3.6632	127.9	-0.0827		13.1366	21.1311	13.1366	-28.219	13.1366	-5.29772	13.1366	-10.2767	13.1366	-79.8481	13.1366	-12.3811	13.1366	-30.4991		13.1366	26.4228	13.1366	-5.31295	13.1366	24.9707	13.1366	17.9584	13.1366	28.1767	13.1366	105	13.1366	104.007
101.1	5.3909	137.2	3.6361	128.4	-0.0668		13.1496	54.6514	13.1496	7.02628	13.1496	-29.8899	13.1496	15.2953	13.1496	7.40922	13.1496	-25.4367	13.1496	-49.7749		13.1496	64.0278	13.1496	27.4712	13.1496	35.5855	13.1496	34.3501	13.1496	18.2112	13.1496	115	13.1496	122.256
101.3	5.5138	137.6	3.6234	128.8	-0.0858		13.1626	24.5087	13.1626	-2.06842	13.1626	-20.8687	13.1626	-7.84361	13.1626	66.7768	13.1626	-14.0593	13.1626	-41.4835		13.1626	59.4349	13.1626	37.3686	13.1626	8.32218	13.1626	-0.97732	13.1626	11.8066	13.1626	123	13.1626	143.445
101.6	5.6214	137.9	3.6012	129.3	-0.0985		13.1756	-9.34603	13.1756	-42.0504	13.1756	20.6496	13.1756	-17.6148	13.1756	62.8009	13.1756	-4.20019	13.1756	15.3034		13.1756	43.9492	13.1756	-11.1569	13.1756	-18.519	13.1756	-1.53649	13.1756	-2.78485	13.1756	139	13.1756	153.68
101.8	5.7226	138.4	3.5625	130	-0.0917		13.1886	1.6931	13.1886	9.29641	13.1886	-14.0829	13.1886	-9.89022	13.1886	39.2245	13.1886	7.14546	13.1886	68.6895		13.1886	67.6996	13.1886	23.4866	13.1886	-10.611	13.1886	8.95009	13.1886	10.3757	13.1886	96	13.1886	117.725
102.3	5.8201	138.9	3.5503	130.1	-0.1054		13.2016	38.1397	13.2016	69.4549	13.2016	-8.50861	13.2016	-22.4933	13.2016	41.4507	13.2016	20.3065	13.2016	86.5905		13.2016	75.3177	13.2016	35.7763	13.2016	14.4012	13.2016	20.2036	13.2016	2.8272	13.2016	87	13.2016	103.742
102.6	5.9308	138.9	3.5297	130.6	-0.0996		13.2146	12.7642	13.2146	22.8947	13.2146	29.335	13.2146	-42.152	13.2146	50.7826	13.2146	-12.0389	13.2146	28.2379		13.2146	25.2669	13.2146	3.67267	13.2146	10.4589	13.2146	-6.49415	13.2146	1.95643	13.2146	94	13.2146	135.803
103	6.0293	139.6	3.5085	131	-0.0747		13.2276	-8.16221	13.2276	-23.2865	13.2276	17.5915	13.2276	-9.54897	13.2276	33.6066	13.2276	-56.4158	13.2276	-11.8341		13.2276	-13.0002	13.2276	-15.1133	13.2276	10.7032	13.2276	5.27479	13.2276	6.50011	13.2276	108	13.2276	124.964
103.4	6.1305	140.3	3.4761	131.3	-0.106		13.2406	12.8948	13.2406	4.00323	13.2406	28.2407	13.2406	-4.99331	13.2406	41.3506	13.2406	-67.5083	13.2406	-4.22237		13.2406	-2.98673	13.2406	8.19552	13.2406	70.6004	13.2406	26.5156	13.2406	-27.886	13.2406	109	13.2406	77.8649
103.6	6.2317	140.5	3.4507	132	-0.1054		13.2536	11.91	13.2536	27.0759	13.2536	32.3604	13.2536	-31.7557	13.2536	-6.82991	13.2536	-56.5178	13.2536	-6.27719		13.2536	52.2401	13.2536	9.88516	13.2536	36.8223	13.2536	-4.02156	13.2536	-9.38187	13.2536	79	13.2536	94.1269
104	6.334	141.1	3.4258	132.2	-0.0954		13.2666	-0.84558	13.2666	5.25117	13.2666	29.5966	13.2666	-11.5438	13.2666	-52.8709	13.2666	-43.3639	13.2666	-21.8898		13.2666	57.9078	13.2666	-11.5919	13.2666	6.68534	13.2666	-9.47664	13.2666	0.7387	13.2666	102	13.2666	115.131
104.5	6.4347	141.7	3.4152	132.5	-0.0938		13.2796	23.6392	13.2796	-7.52963	13.2796	13.8357	13.2796	47.4887	13.2796	0.61338	13.2796	-58.3629	13.2796	-45.8488		13.2796	45.9242	13.2796	-12.9172	13.2796	24.6906	13.2796	14.0549	13.2796	-7.63371	13.2796	120	13.2796	101.491
104.7	6.5443	142	3.3813	133.1	-0.107		13.2926	42.7908	13.2926	1.76284	13.2926	-1.50027	13.2926	50.7383	13.2926	36.5147	13.2926	-34.2231	13.2926	13.937		13.2926	35.5005	13.2926	-26.5067	13.2926	15.662	13.2926	45.9173	13.2926	24.2207	13.2926	129	13.2926	113.821
105.1	6.6323	142.5	3.3532	133.6	-0.0991		13.3056	29.2289	13.3056	19.6699	13.3056	-0.8307	13.3056	-9.74785	13.3056	33.6353	13.3056	-10.4792	13.3056	48.1452		13.3056	18.1073	13.3056	-15.5883	13.3056	33.4453	13.3056	45.8237	13.3056	15.6325	13.3056	136	13.3056	126.772
105.5	6.7202	142.6	3.3257	133.9	-0.1107		13.3186	32.4752	13.3186	43.0451	13.3186	-2.57644	13.3186	-28.4926	13.3186	39.2291	13.3186	-30.8367	13.3186	-23.612		13.3186	24.2967	13.3186	20.8067	13.3186	27.6404	13.3186	12.1119	13.3186	2.04427	13.3186	102	13.3186	121.594
106	6.8082	143	3.2997	134.4	-0.1065		13.3316	11.0775	13.3316	57.5989	13.3316	18.7506	13.3316	-15.0644	13.3316	40.5259	13.3316	20.3854	13.3316	-41.5389		13.3316	17.6286	13.3316	35.1874	13.3316	14.2037	13.3316	-10.8181	13.3316	28.275	13.3316	125	13.3316	154.225
106.5	6.8813	143.4	3.278	134.7	-0.1192		13.3446	-3.47944	13.3446	11.7243	13.3446	-27.2081	13.3446	10.8651	13.3446	41.9693	13.3446	27.5449	13.3446	16.2432		13.3446	38.2756	13.3446	15.0394	13.3446	-10.887	13.3446	19.8328	13.3446	42.6774	13.3446	129	13.3446	176.446
106.7	6.9454	143.9	3.2536	135.3	-0.1028		13.3576	12.633	13.3576	-36.8773	13.3576	-54.773	13.3576	-13.9696	13.3576	23.2115	13.3576	-7.95226	13.3576	49.0849		13.3576	79.7061	13.3576	-17.1308	13.3576	-23.2393	13.3576	26.7671	13.3576	21.8545	13.3576	108	13.3576	153.736
107	7.0074	144.5	3.2224	135.4	-0.1213		13.3706	-0.17431	13.3706	21.4934	13.3706	-2.50252	13.3706	-39.5078	13.3706	-9.29162	13.3706	25.6382	13.3706	16.1912		13.3706	73.0905	13.3706	-11.9298	13.3706	-4.10432	13.3706	-20.191	13.3706	1.58702	13.3706	127	13.3706	144.503
107.7	7.0699	144.8	3.2012	135.6	-0.1176		13.3836	2.97948	13.3836	58.2745	13.3836	15.2017	13.3836	8.0155	13.3836	-37.8901	13.3836	-8.12264	13.3836	9.2148		13.3836	60.4945	13.3836	29.2396	13.3836	-8.34579	13.3836	5.79128	13.3836	3.71304	13.3836	129	13.3836	125.617
108.2	7.1308	145.1	3.1752	136.2	-0.0874		13.3966	-7.04076	13.3966	34.2825	13.3966	30.5604	13.3966	12.4571	13.3966	-58.6507	13.3966	-53.215	13.3966	68.8213		13.3966	68.8077	13.3966	5.83404	13.3966	-3.67479	13.3966	29.5183	13.3966	-3.50709	13.3966	158	13.3966	149.106
108.5	7.1822	145.7	3.1503	136.5	-0.0964		13.4096	-27.3172	13.4096	33.1237	13.4096	26.7729	13.4096	-3.69817	13.4096	-23.5989	13.4096	-31.5187	13.4096	41.577		13.4096	20.2198	13.4096	-36.1922	13.4096	6.35238	13.4096	-0.5117	13.4096	1.37996	13.4096	137	13.4096	158.276
108.9	7.2437	145.8	3.1281	137	-0.1171		13.4226	-13.2637	13.4226	24.1644	13.4226	15.9863	13.4226	4.32089	13.4226	-31.3689	13.4226	16.9875	13.4226	-49.8827		13.4226	41.6177	13.4226	-4.09375	13.4226	-12.5288	13.4226	-25.7592	13.4226	16.7071	13.4226	98	13.4226	108.95
109.5	7.2983	146.5	3.1005	137.4	-0.1118		13.4356	8.38972	13.4356	5.2183	13.4356	-11.986	13.4356	22.4676	13.4356	-48.7943	13.4356	34.6249	13.4356	19.3044		13.4356	90.7352	13.4356	24.789	13.4356	-12.4455	13.4356	32.5851	13.4356	-0.92067	13.4356	128	13.4356	90.8976
109.9	7.3602	146.9	3.0724	137.8	-0.1091		13.4486	14.2776	13.4486	-5.77915	13.4486	-3.82079	13.4486	-15.729	13.4486	-18.0431	13.4486	15.6258	13.4486	59.1908		13.4486	95.3854	13.4486	30.7368	13.4486	33.6807	13.4486	36.7125	13.4486	-45.1269	13.4486	100	13.4486	116.692
110	7.4169	147.3	3.0449	138	-0.1367		13.4616	7.99617	13.4616	-9.35115	13.4616	-13.1789	13.4616	-18.8943	13.4616	-18.3131	13.4616	-12.1264	13.4616	34.0561		13.4616	28.6895	13.4616	33.7227	13.4616	-12.2211	13.4616	-29.2082	13.4616	-17.9641	13.4616	105	13.4616	176.397
110.7	7.4795	147.9	3.0284	138.6	-0.1256		13.4746	5.96229	13.4746	9.36105	13.4746	12.6136	13.4746	17.0934	13.4746	-28.2502	13.4746	-12.3191	13.4746	-13.0358		13.4746	62.7182	13.4746	-20.6547	13.4746	-31.769	13.4746	6.73975	13.4746	33.3945	13.4746	113	13.4746	184.596
111.3	7.5547	148.2	2.9871	138.9	-0.1033		13.4876	4.62405	13.4876	18.7981	13.4876	27.8995	13.4876	8.53929	13.4876	-27.3279	13.4876	-3.52111	13.4876	-46.9204		13.4876	34.7269	13.4876	-50.133	13.4876	-10.0423	13.4876	40.2713	13.4876	11.6082	13.4876	122	13.4876	154.613
111.6	7.6257	148.4	2.9548	139.2	-0.1033		13.5006	1.7425	13.5006	8.71812	13.5006	61.3083	13.5006	3.49964	13.5006	4.60812	13.5006	6.0563	13.5006	-38.8888		13.5006	18.6026	13.5006	35.0357	13.5006	-24.7336	13.5006	37.7958	13.5006	22.498	13.5006	136	13.5006	106.09
111.9	7.6993	148.9	2.9246	139.7	-0.1123		13.5136	66.5918	13.5136	29.1294	13.5136	-6.25915	13.5136	-5.86773	13.5136	13.0204	13.5136	4.82853	13.5136	-0.32833		13.5136	1.76113	13.5136	44.4224	13.5136	7.45182	13.5136	44.3092	13.5136	30.7636	13.5136	157	13.5136	101.692
112.5	7.7656	149.4	2.8986	140.2	-0.1171		13.5266	34.3164	13.5266	-34.0943	13.5266	29.9064	13.5266	-1.62477	13.5266	2.57481	13.5266	23.6738	13.5266	-17.0192		13.5266	13.4739	13.5266	24.1986	13.5266	0.10213	13.5266	16.251	13.5266	7.36899	13.5266	124	13.5266	144.417
112.9	7.8302	149.5	2.8674	140.5	-0.1192		13.5396	2.90906	13.5396	18.9661	13.5396	63.7454	13.5396	-4.18395	13.5396	-4.64688	13.5396	22.3431	13.5396	-34.3475		13.5396	10.9508	13.5396	2.23301	13.5396	-2.61832	13.5396	26.2476	13.5396	19.7559	13.5396	156	13.5396	191.671
113	7.9044	150	2.8319	140.9	-0.1001		13.5526	-18.6407	13.5526	26.4988	13.5526	17.2054	13.5526	-50.5652	13.5526	-14.3905	13.5526	-12.3336	13.5526	24.9576		13.5526	-3.26984	13.5526	2.88221	13.5526	35.4508	13.5526	16.5989	13.5526	43.7988	13.5526	107	13.5526	171.025
113.7	7.9664	150.6	2.7985	141.3	-0.1224		13.5656	-56.7687	13.5656	-10.754	13.5656	8.88273	13.5656	-34.9849	13.5656	-40.9358	13.5656	-25.2614	13.5656	-69.5309		13.5656	26.3352	13.5656	22.4239	13.5656	31.901	13.5656	14.2346	13.5656	80.7197	13.5656	125	13.5656	167.337
114	8.0257	151.2	2.7704	141.7	-0.116		13.5786	30.8789	13.5786	-9.26639	13.5786	2.13555	13.5786	8.18951	13.5786	22.9159	13.5786	-44.3171	13.5786	84.1863		13.5786	32.0397	13.5786	20.7993	13.5786	6.82424	13.5786	-22.4432	13.5786	-22.8576	13.5786	97	13.5786	153.326
114.6	8.0882	151.3	2.7466	142.2	-0.1224		13.5916	59.3194	13.5916	2.15093	13.5916	-32.3686	13.5916	56.1252	13.5916	26.3198	13.5916	-27.3747	13.5916	33.4612		13.5916	-59.2643	13.5916	60.9151	13.5916	26.9566	13.5916	-6.25931	13.5916	-27.0424	13.5916	135	13.5916	167.066
115.3	8.1428	152	2.7137	142.3	-0.1123		13.6046	24.7732	13.6046	2.43908	13.6046	6.42634	13.6046	37.7034	13.6046	-19.1596	13.6046	-28.267	13.6046	-4.29877		13.6046	-10.5409	13.6046	34.3856	13.6046	7.81276	13.6046	24.2302	13.6046	46.5758	13.6046	105	13.6046	89.8178
115.5	8.2005	152.5	2.6825	143	-0.1224		13.6176	47.4536	13.6176	-8.80074	13.6176	4.50434	13.6176	20.407	13.6176	35.0387	13.6176	-14.4432	13.6176	8.77613		13.6176	48.0528	13.6176	19.3473	13.6176	2.64807	13.6176	11.3865	13.6176	38.1808	13.6176	145	13.6176	124.575
115.9	8.253	152.9	2.6464	143.4	-0.1118		13.6306	8.27751	13.6306	-41.2469	13.6306	9.96002	13.6306	9.90013	13.6306	66.1582	13.6306	9.83681	13.6306	-33.6254		13.6306	76.9563	13.6306	-51.4703	13.6306	52.4959	13.6306	5.3149	13.6306	53.4226	13.6306	109	13.6306	139.514
116.5	8.3007	153.2	2.6184	143.8	-0.1102		13.6436	-25.643	13.6436	-4.27498	13.6436	-3.46006	13.6436	-17.8814	13.6436	26.3207	13.6436	30.9058	13.6436	-48.5338		13.6436	26.6846	13.6436	-65.9623	13.6436	0.6159	13.6436	11.8656	13.6436	4.06278	13.6436	124	13.6436	91.7772
117.2	8.3415	153.9	2.5892	144.1	-0.115		13.6566	-7.02326	13.6566	-19.6029	13.6566	12.1043	13.6566	-13.1139	13.6566	33.2033	13.6566	20.4232	13.6566	-23.4069		13.6566	4.86251	13.6566	-27.6987	13.6566	-17.4578	13.6566	-7.01745	13.6566	4.10235	13.6566	63	13.6566	101.249
117.3	8.3786	154	2.559	144.4	-0.1081		13.6696	-11.9272	13.6696	-8.88821	13.6696	18.2083	13.6696	-86.5339	13.6696	-21.531	13.6696	-5.16165	13.6696	-33.889		13.6696	12.1512	13.6696	-18.5969	13.6696	-15.1387	13.6696	-8.21673	13.6696	55.7476	13.6696	89	13.6696	180.698
118	8.4199	154.7	2.5294	144.6	-0.1181		13.6826	-25.3799	13.6826	61.4849	13.6826	6.74004	13.6826	-85.1285	13.6826	-28.571	13.6826	-10.3857	13.6826	-83.4261		13.6826	13.286	13.6826	23.3151	13.6826	39.5232	13.6826	45.463	13.6826	29.2023	13.6826	86	13.6826	71.6135
118.7	8.4506	155.4	2.5013	145	-0.1351		13.6956	-7.20583	13.6956	37.2893	13.6956	45.267	13.6956	-43.2786	13.6956	-16.6338	13.6956	19.6982	13.6956	-44.854		13.6956	9.76946	13.6956	12.6777	13.6956	-0.75513	13.6956	0.72826	13.6956	71.6942	13.6956	128	13.6956	19.7474
119	8.4803	155.7	2.4732	145.5	-0.1203		13.7086	-26.1651	13.7086	-19.5992	13.7086	8.39595	13.7086	-6.39286	13.7086	50.2866	13.7086	-11.697	13.7086	-41.9855		13.7086	-30.6029	13.7086	-23.9214	13.7086	30.5915	13.7086	21.3443	13.7086	45.7651	13.7086	100	13.7086	105.377
119.7	8.511	156	2.4462	146	-0.1187		13.7216	15.4438	13.7216	-44.6771	13.7216	-5.28951	13.7216	-16.4538	13.7216	-30.3952	13.7216	9.13435	13.7216	11.4824		13.7216	1.51014	13.7216	-44.2046	13.7216	10.118	13.7216	94.7027	13.7216	70.8742	13.7216	114	13.7216	154.87
120.1	8.5407	156.5	2.4186	146.2	-0.1192		13.7346	21.8607	13.7346	-14.7258	13.7346	7.36416	13.7346	-17.9664	13.7346	9.2549	13.7346	-0.7237	13.7346	-49.4889		13.7346	21.4044	13.7346	41.7859	13.7346	-20.3715	13.7346	26.7825	13.7346	11.0228	13.7346	115	13.7346	98.7417
120.3	8.5688	157.2	2.399	146.5	-0.1139		13.7476	-10.4673	13.7476	3.41883	13.7476	12.346	13.7476	27.1129	13.7476	-3.56918	13.7476	-25.8418	13.7476	-29.7051		13.7476	25.8845	13.7476	21.0278	13.7476	9.45315	13.7476	-39.708	13.7476	18.0455	13.7476	102	13.7476	59.8724
120.9	8.5963	157.6	2.3746	147	-0.1007		13.7606	52.2003	13.7606	-62.0146	13.7606	-10.7787	13.7606	14.4691	13.7606	-73.0568	13.7606	10.6045	13.7606	-36.4385		13.7606	13.2781	13.7606	-14.3531	13.7606	6.66784	13.7606	-36.3691	13.7606	-14.2175	13.7606	85	13.7606	24.8443
121.5	8.626	157.9	2.3535	147.5	-0.124		13.7736	19.1806	13.7736	37.5825	13.7736	30.2939	13.7736	-6.1386	13.7736	-14.637	13.7736	-18.7398	13.7736	-43.1729		13.7736	7.18683	13.7736	-7.34354	13.7736	59.7479	13.7736	57.6313	13.7736	-0.41339	13.7736	71	13.7736	116.499
121.8	8.6551	158.3	2.3307	147.8	-0.1091		13.7866	-53.8346	13.7866	73.1903	13.7866	-38.9083	13.7866	-25.7626	13.7866	-21.2418	13.7866	43.5046	13.7866	-82.3626		13.7866	37.3038	13.7866	-26.8406	13.7866	-29.0921	13.7866	40.5857	13.7866	27.1554	13.7866	95	13.7866	155.478
122.3	8.6806	158.8	2.3047	148.1	-0.1314		13.7996	5.79691	13.7996	22.153	13.7996	-14.7349	13.7996	62.0189	13.7996	17.2119	13.7996	79.4617	13.7996	121.123		13.7996	-31.3124	13.7996	38.4679	13.7996	78.4988	13.7996	23.3347	13.7996	-47.8552	13.7996	98	13.7996	207.909
123	8.7028	158.9	2.292	148.8	-0.1335		13.8126	-11.8026	13.8126	25.1135	13.8126	2.58975	13.8126	72.9527	13.8126	-15.7177	13.8126	-14.5167	13.8126	94.6863		13.8126	47.1088	13.8126	-49.8526	13.8126	47.7093	13.8126	-1.81355	13.8126	-12.9377	13.8126	108	13.8126	129.127
123.4	8.7293	159.3	2.2533	149	-0.1245		13.8256	-42.9978	13.8256	15.8012	13.8256	-3.58144	13.8256	42.5822	13.8256	33.2	13.8256	17.5831	13.8256	-53.5336		13.8256	42.3554	13.8256	7.23189	13.8256	17.7909	13.8256	-68.9533	13.8256	-22.7341	13.8256	73	13.8256	85.962
123.7	8.7478	159.8	2.2364	149.4	-0.125		13.8386	51.7564	13.8386	-14.7166	13.8386	-9.3795	13.8386	-1.9139	13.8386	-7.85099	13.8386	-30.1367	13.8386	-25.3293		13.8386	4.15649	13.8386	-18.0707	13.8386	74.4055	13.8386	41.8928	13.8386	-37.2685	13.8386	142	13.8386	138.641
124.2	8.7653	160	2.2274	150.1	-0.1388		13.8516	22.1126	13.8516	15.1868	13.8516	9.94326	13.8516	20.5999	13.8516	25.4025	13.8516	-31.4317	13.8516	-34.0781		13.8516	2.86067	13.8516	24.098	13.8516	-7.42991	13.8516	22.0115	13.8516	-10.9643	13.8516	115	13.8516	190.656
124.8	8.7738	160.5	2.2189	150.3	-0.125		13.8646	38.9572	13.8646	-9.36694	13.8646	-4.79537	13.8646	-44.8954	13.8646	9.55604	13.8646	-20.9862	13.8646	0.65408		13.8646	15.917	13.8646	19.3819	13.8646	-9.11527	13.8646	56.2867	13.8646	-17.4513	13.8646	121	13.8646	127.851
125	8.7749	160.9	2.1913	150.8	-0.1314		13.8776	70.5718	13.8776	-11.6668	13.8776	-0.04192	13.8776	-11.5432	13.8776	71.721	13.8776	45.5006	13.8776	-72.3009		13.8776	-12.6	13.8776	7.79873	13.8776	-30.7056	13.8776	-14.6041	13.8776	-12.7681	13.8776	85	13.8776	117.314
125.3	8.768	161.3	2.1754	151.4	-0.134		13.8906	16.4318	13.8906	23.7444	13.8906	-19.111	13.8906	8.56827	13.8906	37.8813	13.8906	25.2855	13.8906	33.6452		13.8906	-45.2032	13.8906	46.7507	13.8906	60.6863	13.8906	-25.9546	13.8906	10.9533	13.8906	128	13.8906	120.151
125.8	8.7452	161.6	2.1569	151.7	-0.1277		13.9036	-0.31889	13.9036	105.112	13.9036	-14.4465	13.9036	-50.7177	13.9036	46.6581	13.9036	-9.44662	13.9036	-77.0571		13.9036	20.4716	13.9036	-35.8462	13.9036	-1.55579	13.9036	38.3128	13.9036	35.4941	13.9036	131	13.9036	47.1598
125.8	8.7155	162	2.1421	152.1	-0.1203		13.9166	-89.9774	13.9166	29.5664	13.9166	21.3985	13.9166	-30.2838	13.9166	-2.29016	13.9166	-11.3755	13.9166	-46.6751		13.9166	-4.31503	13.9166	76.4352	13.9166	-6.71836	13.9166	-14.1342	13.9166	-24.1574	13.9166	147	13.9166	83.3199
126.5	8.6784	162.1	2.1267	152.5	-0.1303		13.9296	72.6138	13.9296	2.97616	13.9296	4.27695	13.9296	-47.8439	13.9296	-30.6482	13.9296	-18.0701	13.9296	-90.9026		13.9296	1.23817	13.9296	18.1836	13.9296	-9.03398	13.9296	23.0078	13.9296	-19.3714	13.9296	133	13.9296	112.196
126.6	8.6345	162.6	2.1097	152.8	-0.1038		13.9426	31.9625	13.9426	10.9174	13.9426	-76.9745	13.9426	-37.7789	13.9426	-36.3142	13.9426	8.78016	13.9426	34.5676		13.9426	24.5504	13.9426	70.4327	13.9426	-35.0283	13.9426	-15.8195	13.9426	-21.4918	13.9426	107	13.9426	13.7997
127.2	8.5783	163	2.0885	153.4	-0.1293		13.9556	-9.67247	13.9556	-2.78098	13.9556	-2.81405	13.9556	-15.9104	13.9556	18.0206	13.9556	2.18739	13.9556	24.2983		13.9556	2.61619	13.9556	-7.15591	13.9556	9.79788	13.9556	-51.696	13.9556	49.1757	13.9556	140	13.9556	156.39
127.3	8.5211	163.3	2.0753	153.8	-0.134		13.9686	-26.9715	13.9686	-18.5688	13.9686	0.31325	13.9686	-20.2542	13.9686	26.012	13.9686	-62.0731	13.9686	89.086		13.9686	-37.1417	13.9686	-26.2015	13.9686	10.2991	13.9686	-39.8419	13.9686	7.37229	13.9686	134	13.9686	166.192
127.6	8.4554	163.7	2.0626	154.2	-0.116		13.9816	-57.3537	13.9816	-1.62113	13.9816	27.2865	13.9816	-29.8592	13.9816	5.26755	13.9816	-11.6471	13.9816	30.8246		13.9816	-32.8608	13.9816	-8.58828	13.9816	-28.5042	13.9816	18.1122	13.9816	-45.0053	13.9816	144	13.9816	130.364
128.2	8.3907	164.1	2.0515	154.7	-0.1001		13.9946	-37.5501	13.9946	-18.1178	13.9946	0.57406	13.9946	-15.7494	13.9946	-21.0089	13.9946	19.0428	13.9946	21.6319		13.9946	-17.8314	13.9946	25.2598	13.9946	27.0255	13.9946	36.2869	13.9946	-26.0807	13.9946	106	13.9946	100.983
128.5	8.3023	164.6	2.0345	155.2	-0.1134		14.0076	-16.7705	14.0076	21.6611	14.0076	-49.9136	14.0076	-20.5564	14.0076	-16.3168	14.0076	-5.88458	14.0076	79.5628		14.0076	49.4764	14.0076	-60.1915	14.0076	-69.5706	14.0076	4.76353	14.0076	53.1406	14.0076	141	14.0076	117.2
128.5	8.2133	164.8	2.025	155.6	-0.1197		14.0206	-12.8491	14.0206	35.3009	14.0206	33.0344	14.0206	-7.65247	14.0206	54.3447	14.0206	2.00371	14.0206	-38.6516		14.0206	35.2616	14.0206	9.14561	14.0206	2.74636	14.0206	-4.8292	14.0206	5.34978	14.0206	115	14.0206	82.394
129	8.1306	165.1	2.0075	155.8	-0.1351		14.0336	29.7986	14.0336	21.328	14.0336	-37.6584	14.0336	-15.8051	14.0336	15.2125	14.0336	-16.624	14.0336	51.3768		14.0336	32.6341	14.0336	-40.321	14.0336	8.03738	14.0336	-55.472	14.0336	25.5402	14.0336	108	14.0336	103.533
129.3	8.0395	165.5	1.9921	156.3	-0.1192		14.0466	46.945	14.0466	-35.6299	14.0466	7.16874	14.0466	5.53991	14.0466	18.2423	14.0466	23.9515	14.0466	-5.67567		14.0466	12.9111	14.0466	-6.63016	14.0466	-27.8673	14.0466	-2.19345	14.0466	18.2322	14.0466	96	14.0466	164.549
129.6	7.9351	165.6	1.9757	156.5	-0.1261		14.0596	2.05815	14.0596	-25.4733	14.0596	8.29361	14.0596	-26.5969	14.0596	14.5964	14.0596	-68.7356	14.0596	-42.784		14.0596	57.6794	14.0596	9.40937	14.0596	-64.0199	14.0596	-15.9891	14.0596	35.3185	14.0596	117	14.0596	23.2623
130.1	7.8392	166.1	1.9572	156.8	-0.134		14.0726	10.5311	14.0726	15.5253	14.0726	-36.8704	14.0726	-1.45324	14.0726	7.23761	14.0726	56.1784	14.0726	-62.4073		14.0726	58.632	14.0726	12.3136	14.0726	-33.7355	14.0726	39.9164	14.0726	-2.25655	14.0726	111	14.0726	53.8748
130.1	7.7221	166.4	1.9397	157.4	-0.133		14.0856	17.3645	14.0856	-6.33601	14.0856	-8.61246	14.0856	-50.0865	14.0856	24.3546	14.0856	15.6532	14.0856	48.6234		14.0856	62.1817	14.0856	-0.08154	14.0856	-20.2436	14.0856	27.9991	14.0856	-12.3531	14.0856	138	14.0856	150.084
130.8	7.6214	166.8	1.9238	157.9	-0.1378		14.0986	59.9747	14.0986	-51.7582	14.0986	-52.3806	14.0986	-35.7555	14.0986	13.8241	14.0986	-46.7191	14.0986	-36.5391		14.0986	0.22244	14.0986	-1.05053	14.0986	-6.98167	14.0986	-26.2368	14.0986	15.6707	14.0986	91	14.0986	173.855
131.2	7.5176	167.3	1.9095	158.2	-0.1351		14.1116	36.3165	14.1116	-50.8465	14.1116	8.94997	14.1116	-32.5786	14.1116	-7.669	14.1116	-63.1546	14.1116	19.7744		14.1116	36.6817	14.1116	8.36007	14.1116	-15.8513	14.1116	22.3387	14.1116	-12.3155	14.1116	92	14.1116	106.934
131.4	7.4159	167.7	1.9042	158.3	-0.1388		14.1246	-31.9457	14.1246	-27.5219	14.1246	-12.0359	14.1246	-49.5069	14.1246	-25.8931	14.1246	5.68868	14.1246	56.2503		14.1246	17.772	14.1246	2.78797	14.1246	-27.9845	14.1246	43.748	14.1246	-13.1941	14.1246	106	14.1246	147.132
131.7	7.3126	168	1.8883	158.8	-0.1282		14.1376	-15.2421	14.1376	-64.2676	14.1376	9.55094	14.1376	-39.5794	14.1376	-25.7012	14.1376	-10.9928	14.1376	45.137		14.1376	-14.9141	14.1376	-21.4071	14.1376	5.49638	14.1376	32.199	14.1376	-10.0734	14.1376	118	14.1376	81.9857
132	7.2156	168.3	1.8803	159	-0.1314		14.1506	-4.68826	14.1506	5.93393	14.1506	36.9945	14.1506	-47.9379	14.1506	-6.59552	14.1506	28.9238	14.1506	7.84583		14.1506	-16.3145	14.1506	-9.96409	14.1506	4.25329	14.1506	29.5	14.1506	5.27846	14.1506	149	14.1506	150.74
132.3	7.1102	168.9	1.8655	159.4	-0.1409		14.1636	-17.9687	14.1636	-61.9915	14.1636	-14.7004	14.1636	-25.1756	14.1636	-10.9349	14.1636	-20.6016	14.1636	13.1752		14.1636	76.4466	14.1636	-35.9202	14.1636	0.86429	14.1636	-38.353	14.1636	1.51325	14.1636	118	14.1636	99.0785
132.8	7.0196	169	1.8522	159.8	-0.1213		14.1766	-2.61678	14.1766	-24.2439	14.1766	-39.7138	14.1766	60.9219	14.1766	3.88703	14.1766	-57.3664	14.1766	-17.88		14.1766	49.1608	14.1766	19.6604	14.1766	-7.07278	14.1766	-5.66206	14.1766	8.9363	14.1766	100	14.1766	94.9324
132.9	6.9279	169.3	1.8417	160	-0.1383		14.1896	-34.1955	14.1896	2.85114	14.1896	-4.90401	14.1896	59.2817	14.1896	-22.7279	14.1896	10.4566	14.1896	6.46348		14.1896	-26.2386	14.1896	-16.4111	14.1896	28.0402	14.1896	12.1023	14.1896	-2.85352	14.1896	94	14.1896	80.0538
133.1	6.8463	169.8	1.8295	160.4	-0.1272		14.2026	0.54121	14.2026	22.2833	14.2026	-23.6332	14.2026	56.1616	14.2026	-25.0922	14.2026	-5.07582	14.2026	20.3538		14.2026	-7.30263	14.2026	-14.4133	14.2026	79.6922	14.2026	35.9055	14.2026	24.7003	14.2026	98	14.2026	105.794
133.6	6.7674	170.3	1.8173	160.8	-0.1409		14.2156	2.75974	14.2156	-23.0638	14.2156	-11.2406	14.2156	22.9733	14.2156	-3.95891	14.2156	-49.6816	14.2156	16.2271		14.2156	22.4632	14.2156	7.10898	14.2156	53.6015	14.2156	10.8068	14.2156	-2.78138	14.2156	116	14.2156	115.557
133.9	6.6863	170.8	1.803	161.2	-0.1462		14.2286	-23.2752	14.2286	13.0387	14.2286	1.81755	14.2286	-4.70602	14.2286	-60.3338	14.2286	-4.40266	14.2286	-6.47821		14.2286	31.6902	14.2286	25.7795	14.2286	26.1968	14.2286	-34.9978	14.2286	-17.2403	14.2286	116	14.2286	140.63
134.3	6.6068	171.1	1.7945	161.6	-0.1319		14.2416	-25.84	14.2416	32.0353	14.2416	17.0106	14.2416	-52.0288	14.2416	-22.1702	14.2416	-44.1962	14.2416	-62.5625		14.2416	2.51653	14.2416	31.896	14.2416	7.98942	14.2416	-1.61095	14.2416	-10.3104	14.2416	96	14.2416	134.433
134.6	6.521	171.5	1.7876	161.9	-0.1314		14.2546	-4.45035	14.2546	-47.3645	14.2546	24.6573	14.2546	0.9489	14.2546	-0.98768	14.2546	18.1086	14.2546	-23.6967		14.2546	40.5053	14.2546	-12.194	14.2546	-12.0238	14.2546	48.0452	14.2546	-26.7543	14.2546	120	14.2546	124.021
134.7	6.4389	172.2	1.7786	162.3	-0.1393		14.2676	6.21227	14.2676	-42.2052	14.2676	-11.5137	14.2676	-36.5004	14.2676	17.6559	14.2676	-35.8577	14.2676	-39.9024		14.2676	14.4635	14.2676	-32.0684	14.2676	-0.17439	14.2676	30.4976	14.2676	-3.19	14.2676	124	14.2676	147.032
135.2	6.3515	172.3	1.7654	162.7	-0.1319		14.2806	9.53173	14.2806	12.6388	14.2806	8.74098	14.2806	-29.9626	14.2806	52.4712	14.2806	-31.3436	14.2806	18.9885		14.2806	8.84224	14.2806	7.11644	14.2806	-24.6388	14.2806	17.4149	14.2806	20.0906	14.2806	127	14.2806	142.802
135.6	6.263	173	1.759	162.9	-0.1393		14.2936	-14.761	14.2936	-11.3844	14.2936	41.5645	14.2936	11.6495	14.2936	55.0768	14.2936	9.17102	14.2936	-40.7949		14.2936	42.0427	14.2936	23.8769	14.2936	-60.3128	14.2936	-43.3595	14.2936	20.3564	14.2936	122	14.2936	66.0888
135.8	6.1703	173.5	1.7458	163.4	-0.1409		14.3066	-46.6908	14.3066	-15.7179	14.3066	-11.4347	14.3066	41.0629	14.3066	16.5475	14.3066	-7.64932	14.3066	49.2227		14.3066	45.2434	14.3066	27.3379	14.3066	-26.8583	14.3066	15.5203	14.3066	-37.2558	14.3066	144	14.3066	81.4911
136	6.0876	173.7	1.7378	163.8	-0.1388		14.3196	-2.27753	14.3196	-1.55187	14.3196	-27.9548	14.3196	-4.88459	14.3196	23.7817	14.3196	-30.6167	14.3196	19.928		14.3196	14.8465	14.3196	19.7805	14.3196	-26.1948	14.3196	3.95502	14.3196	-22.8688	14.3196	140	14.3196	148.28
136.7	6.0187	174.3	1.7299	163.9	-0.1431		14.3326	54.4614	14.3326	3.2835	14.3326	-19.9672	14.3326	10.0955	14.3326	22.4443	14.3326	-2.794	14.3326	-17.5755		14.3326	43.5776	14.3326	-29.2067	14.3326	-9.46214	14.3326	-45.1184	14.3326	-24.4112	14.3326	147	14.3326	191.058
137.2	5.9292	175	1.7267	164.5	-0.151		14.3456	57.5923	14.3456	41.3355	14.3456	1.93446	14.3456	25.0067	14.3456	3.06596	14.3456	-0.04297	14.3456	-26.8336		14.3456	-16.7449	14.3456	-24.5058	14.3456	-9.5713	14.3456	-31.9622	14.3456	-20.8753	14.3456	149	14.3456	135.932
137.1	5.8571	175.5	1.7267	165	-0.1446		14.3586	42.3747	14.3586	9.27885	14.3586	44.7235	14.3586	8.99422	14.3586	27.5286	14.3586	-8.64377	14.3586	-42.4123		14.3586	-6.71229	14.3586	-32.3538	14.3586	4.48647	14.3586	-16.5484	14.3586	-24.779	14.3586	146	14.3586	131.045
137.7	5.7851	176	1.7219	165.1	-0.1611		14.3716	26.101	14.3716	-34.9998	14.3716	-31.1201	14.3716	-20.9404	14.3716	47.3686	14.3716	7.83939	14.3716	-71.8273		14.3716	12.2038	14.3716	0.98074	14.3716	4.73807	14.3716	14.1658	14.3716	-0.48831	14.3716	156	14.3716	141.321
138.2	5.7104	176.6	1.7092	165.7	-0.1478		14.3846	16.7296	14.3846	0.60291	14.3846	-54.351	14.3846	7.24241	14.3846	10.6094	14.3846	-30.2724	14.3846	-12.9155		14.3846	-2.70506	14.3846	-24.464	14.3846	29.7654	14.3846	42.4227	14.3846	22.9155	14.3846	138	14.3846	132.4
138.5	5.641	177.1	1.7087	166	-0.1558		14.3976	14.5962	14.3976	1.42534	14.3976	-14.0016	14.3976	39.0222	14.3976	-69.2011	14.3976	-58.7867	14.3976	7.79044		14.3976	6.77177	14.3976	-10.9706	14.3976	36.6755	14.3976	35.8571	14.3976	-27.9896	14.3976	128	14.3976	133.711
138.9	5.5737	177.3	1.7092	166.1	-0.1441		14.4106	49.1805	14.4106	-32.2878	14.4106	-8.10196	14.4106	19.7465	14.4106	-22.5646	14.4106	6.02462	14.4106	5.0406		14.4106	12.3377	14.4106	28.1288	14.4106	61.8246	14.4106	11.6695	14.4106	8.26413	14.4106	98	14.4106	99.6084
139.3	5.5122	178.1	1.7092	166.8	-0.1494		14.4236	70.6468	14.4236	-3.55099	14.4236	-9.29173	14.4236	-7.16404	14.4236	30.3209	14.4236	22.4027	14.4236	26.5736		14.4236	13.2019	14.4236	37.8236	14.4236	16.7412	14.4236	-6.14341	14.4236	32.5273	14.4236	120	14.4236	114.469
139.5	5.4603	178.5	1.706	167.2	-0.1552		14.4366	17.1017	14.4366	10.2722	14.4366	-11.1119	14.4366	-18.1704	14.4366	22.1321	14.4366	46.4351	14.4366	3.23058		14.4366	-58.1261	14.4366	6.40031	14.4366	23.3672	14.4366	-2.58337	14.4366	3.82393	14.4366	121	14.4366	117.263
140.1	5.4079	178.7	1.6981	167.7	-0.1436		14.4496	6.59517	14.4496	-1.07938	14.4496	-9.0636	14.4496	-5.74943	14.4496	11.9267	14.4496	11.3328	14.4496	-15.0991		14.4496	-39.5329	14.4496	-11.1803	14.4496	49.2227	14.4496	-9.56	14.4496	8.01204	14.4496	90	14.4496	163.61
140.6	5.3586	179.1	1.7028	167.8	-0.1478		14.4626	22.1212	14.4626	-39.4085	14.4626	19.62	14.4626	-3.8993	14.4626	18.9805	14.4626	26.7836	14.4626	29.557		14.4626	-19.1618	14.4626	-11.4747	14.4626	12.4767	14.4626	-26.5926	14.4626	3.37497	14.4626	111	14.4626	127.612
141	5.3072	179.6	1.7044	168.4	-0.1431		14.4756	18.0032	14.4756	-3.33943	14.4756	36.2576	14.4756	12.1436	14.4756	53.6516	14.4756	35.8106	14.4756	0.24257		14.4756	30.8113	14.4756	2.29861	14.4756	-23.6192	14.4756	8.21374	14.4756	-17.8134	14.4756	125	14.4756	121.039
141.3	5.2611	180.1	1.7134	168.7	-0.1367		14.4886	17.0031	14.4886	-4.42529	14.4886	-12.1502	14.4886	13.3424	14.4886	63.2172	14.4886	7.1125	14.4886	6.93357		14.4886	48.7119	14.4886	21.0209	14.4886	-9.54949	14.4886	20.778	14.4886	-12.126	14.4886	110	14.4886	125.863
141.7	5.2097	180.4	1.7129	169.1	-0.1404		14.5016	14.8803	14.5016	-33.3099	14.5016	1.35667	14.5016	-1.75194	14.5016	46.3809	14.5016	-35.6772	14.5016	17.98		14.5016	27.8052	14.5016	17.6239	14.5016	-7.94407	14.5016	-5.45777	14.5016	-20.6729	14.5016	134	14.5016	145.411
142.2	5.1615	180.8	1.7124	169.4	-0.1505		14.5146	6.85464	14.5146	3.40781	14.5146	15.0927	14.5146	13.4509	14.5146	5.19397	14.5146	-61.1746	14.5146	-17.7464		14.5146	68.6945	14.5146	33.4115	14.5146	-23.2641	14.5146	-20.9557	14.5146	-0.14138	14.5146	110	14.5146	157.775
142.5	5.1218	181.1	1.7177	169.9	-0.1335		14.5276	4.64111	14.5276	1.90391	14.5276	-17.3107	14.5276	2.42076	14.5276	-17.6237	14.5276	-11.588	14.5276	-10.963		14.5276	92.1732	14.5276	17.975	14.5276	1.37328	14.5276	1.54352	14.5276	26.6399	14.5276	128	14.5276	144.105
142.9	5.0873	181.6	1.7262	170.5	-0.1521		14.5406	14.9449	14.5406	-7.04324	14.5406	0.24974	14.5406	-31.5108	14.5406	-7.05888	14.5406	-11.3556	14.5406	-38.6007		14.5406	5.0673	14.5406	1.48594	14.5406	42.576	14.5406	10.7178	14.5406	16.3787	14.5406	140	14.5406	164.136
143.4	5.0587	182.1	1.7293	170.5	-0.1542		14.5536	22.6279	14.5536	-63.1241	14.5536	44.6319	14.5536	13.8896	14.5536	-5.8275	14.5536	-1.73389	14.5536	-17.1899		14.5536	-22.3053	14.5536	10.4673	14.5536	36.0117	14.5536	-29.1385	14.5536	4.74338	14.5536	130	14.5536	139.171
143.6	5.0296	182.6	1.7378	170.9	-0.1367		14.5666	12.6137	14.5666	-42.7952	14.5666	43.3842	14.5666	-2.5565	14.5666	-24.6077	14.5666	-13.0653	14.5666	30.2331		14.5666	8.95132	14.5666	-14.992	14.5666	-31.5953	14.5666	-24.3209	14.5666	24.009	14.5666	132	14.5666	134.59
144	4.9983	182.9	1.7484	171.4	-0.1404		14.5796	-3.33972	14.5796	11.6561	14.5796	13.2025	14.5796	-21.0323	14.5796	-14.3201	14.5796	-40.9753	14.5796	24.678		14.5796	17.8802	14.5796	4.76944	14.5796	-62.9756	14.5796	-17.8948	14.5796	-8.64542	14.5796	147	14.5796	180.809
144.5	4.9628	183.3	1.7542	171.9	-0.1579		14.5926	-12.4174	14.5926	-12.9846	14.5926	3.75102	14.5926	20.5052	14.5926	26.7004	14.5926	-49.4948	14.5926	-14.3958		14.5926	60.5729	14.5926	38.5086	14.5926	-43.363	14.5926	-16.9041	14.5926	-39.1247	14.5926	134	14.5926	204.661
145	4.9331	183.5	1.7585	172.3	-0.1473		14.6056	-28.2789	14.6056	-13.5625	14.6056	-8.46591	14.6056	6.98919	14.6056	6.72643	14.6056	-65.8056	14.6056	-13.906		14.6056	92.7002	14.6056	17.1325	14.6056	-24.2996	14.6056	4.04998	14.6056	3.30846	14.6056	131	14.6056	187.506
145.1	4.8998	184	1.7616	172.8	-0.1478		14.6186	0.68001	14.6186	-25.805	14.6186	-1.54914	14.6186	21.0507	14.6186	-6.06751	14.6186	-29.0658	14.6186	10.6909		14.6186	98.6686	14.6186	10.2615	14.6186	-4.00613	14.6186	12.7701	14.6186	19.9522	14.6186	116	14.6186	147.99
145.7	4.8669	183.8	1.7669	173.4	-0.1568		14.6316	41.4321	14.6316	-20.02	14.6316	14.9893	14.6316	12.1771	14.6316	27.4102	14.6316	4.29775	14.6316	10.7333		14.6316	69.6075	14.6316	-3.09928	14.6316	8.8689	14.6316	-12.3736	14.6316	15.0007	14.6316	122	14.6316	149.57
146.2	4.8341	184.3	1.7754	173.5	-0.1542		14.6446	11.8965	14.6446	22.394	14.6446	2.99874	14.6446	-31.3851	14.6446	22.9306	14.6446	4.01257	14.6446	33.7374		14.6446	27.849	14.6446	-17.6593	14.6446	-3.81969	14.6446	2.57426	14.6446	6.7705	14.6446	114	14.6446	119.92
146.4	4.8023	184.7	1.776	174	-0.1441		14.6576	3.49993	14.6576	23.2962	14.6576	4.198	14.6576	-24.4092	14.6576	8.55588	14.6576	-26.4884	14.6576	-6.19894		14.6576	33.6199	14.6576	-5.06089	14.6576	-16.6197	14.6576	37.0046	14.6576	17.2801	14.6576	117	14.6576	127.113
146.8	4.7774	185	1.7844	174.4	-0.16		14.6706	19.823	14.6706	8.19574	14.6706	-29.9245	14.6706	14.1382	14.6706	14.93	14.6706	-49.0483	14.6706	-24.5097		14.6706	29.1357	14.6706	2.0513	14.6706	1.15571	14.6706	14.7579	14.6706	31.8218	14.6706	110	14.6706	160.898
147.5	4.7456	185.3	1.7892	174.7	-0.1542		14.6836	-0.64369	14.6836	9.30075	14.6836	-44.5504	14.6836	29.2557	14.6836	12.3847	14.6836	-45.4489	14.6836	5.06523		14.6836	32.4676	14.6836	3.68233	14.6836	22.9624	14.6836	30.5829	14.6836	-0.61413	14.6836	117	14.6836	103.133
147.9	4.7217	185.8	1.7982	175.4	-0.1452		14.6966	-15.3284	14.6966	6.28729	14.6966	-3.46233	14.6966	13.5362	14.6966	4.51179	14.6966	-6.80419	14.6966	19.672		14.6966	50.2338	14.6966	11.8749	14.6966	19.7428	14.6966	27.8609	14.6966	-13.1843	14.6966	131	14.6966	145.835
148.5	4.6953	186	1.8062	175.6	-0.1547		14.7096	-16.6859	14.7096	10.1644	14.7096	-7.00575	14.7096	18.2048	14.7096	20.5232	14.7096	21.1341	14.7096	59.2399		14.7096	31.1164	14.7096	38.7937	14.7096	-22.8699	14.7096	22.5526	14.7096	3.26493	14.7096	136	14.7096	181.189
149	4.6645	186.4	1.8099	176.1	-0.1632		14.7226	-12.0392	14.7226	-1.42516	14.7226	12.1167	14.7226	-8.06074	14.7226	13.3793	14.7226	-7.61923	14.7226	44.8695		14.7226	26.7916	14.7226	22.5238	14.7226	-16.6571	14.7226	-1.53037	14.7226	-12.6314	14.7226	135	14.7226	122.483
149.7	4.6311	186.8	1.8162	176.6	-0.1457		14.7356	33.5326	14.7356	21.3664	14.7356	20.1304	14.7356	-35.0374	14.7356	28.8692	14.7356	19.5996	14.7356	-34.5329		14.7356	11.4916	14.7356	-47.7871	14.7356	38.3352	14.7356	-14.3444	14.7356	-36.3967	14.7356	118	14.7356	108.03
150	4.6025	187.3	1.8194	176.9	-0.1457		14.7486	1.51701	14.7486	15.6231	14.7486	9.11293	14.7486	-50.0166	14.7486	44.9727	14.7486	22.2281	14.7486	-85.9008		14.7486	29.9101	14.7486	-34.5104	14.7486	39.9671	14.7486	-30.4385	14.7486	-34.4933	14.7486	104	14.7486	100.122
150.8	4.5798	187.5	1.8242	177.3	-0.1362		14.7616	-90.5052	14.7616	-43.1584	14.7616	18.5255	14.7616	-10.9436	14.7616	3.62246	14.7616	14.6106	14.7616	-1.38522		14.7616	52.117	14.7616	54.1431	14.7616	-1.56865	14.7616	-15.2027	14.7616	-15.3353	14.7616	123	14.7616	79.2305
151.2	4.5644	188	1.8321	178	-0.1489		14.7746	6.52393	14.7746	-33.8848	14.7746	25.8824	14.7746	-9.27431	14.7746	-6.50077	14.7746	27.481	14.7746	-8.33984		14.7746	48.7971	14.7746	20.5603	14.7746	-27.2312	14.7746	18.0081	14.7746	6.71037	14.7746	139	14.7746	74.3929
151.7	4.549	188.6	1.8358	178.5	-0.1621		14.7876	67.9762	14.7876	-1.26408	14.7876	2.12851	14.7876	6.58048	14.7876	46.2287	14.7876	20.9779	14.7876	-4.08201		14.7876	23.3151	14.7876	31.5724	14.7876	1.56853	14.7876	53.6056	14.7876	-12.4267	14.7876	140	14.7876	72.1269
152.3	4.5405	188.9	1.8364	178.7	-0.1627		14.8006	53.8529	14.8006	-12.2131	14.8006	-23.0882	14.8006	-28.2741	14.8006	27.2431	14.8006	-16.1654	14.8006	45.6381		14.8006	34.7724	14.8006	-4.53465	14.8006	59.2555	14.8006	24.0308	14.8006	32.1469	14.8006	120	14.8006	117.116
152.9	4.5342	189.3	1.8369	179	-0.1515		14.8136	23.2495	14.8136	39.3975	14.8136	35.2642	14.8136	-17.6398	14.8136	26.6248	14.8136	-15.3322	14.8136	4.97681		14.8136	36.6777	14.8136	-50.5164	14.8136	31.675	14.8136	-15.2787	14.8136	16.4866	14.8136	115	14.8136	81.9579
153.4	4.531	189.7	1.8411	179.6	-0.1552		14.8266	15.9821	14.8266	0.98696	14.8266	42.8143	14.8266	11.2547	14.8266	-9.32822	14.8266	-19.0243	14.8266	-28.6501		14.8266	17.0306	14.8266	-50.134	14.8266	34.9038	14.8266	12.6324	14.8266	-0.60212	14.8266	135	14.8266	75.2876
153.6	4.5215	190.2	1.848	179.8	-0.1351		14.8396	-3.56987	14.8396	-50.4973	14.8396	13.7842	14.8396	-8.21626	14.8396	-4.45896	14.8396	-1.71822	14.8396	8.412		14.8396	13.0958	14.8396	-13.9307	14.8396	37.4605	14.8396	0.93335	14.8396	-21.4865	14.8396	144	14.8396	57.7838
154.2	4.5178	190.2	1.8613	180.3	-0.1531		14.8526	-14.5685	14.8526	-17.7316	14.8526	-2.7012	14.8526	-12.7817	14.8526	33.6767	14.8526	-11.4523	14.8526	8.95576		14.8526	17.5723	14.8526	50.9462	14.8526	-8.55245	14.8526	-23.5969	14.8526	-11.8535	14.8526	125	14.8526	154.011
154.8	4.5172	190.8	1.8703	180.8	-0.142		14.8656	-8.32931	14.8656	10.3593	14.8656	-4.98316	14.8656	-34.4719	14.8656	13.2056	14.8656	31.205	14.8656	-7.87035		14.8656	-8.19365	14.8656	-1.35833	14.8656	-6.83273	14.8656	8.16717	14.8656	7.91713	14.8656	140	14.8656	180.704
155.3	4.5247	190.9	1.8771	180.9	-0.1452		14.8786	-13.0909	14.8786	10.3684	14.8786	23.2915	14.8786	-28.1404	14.8786	-13.6511	14.8786	2.85931	14.8786	-51.7607		14.8786	-7.29543	14.8786	2.10142	14.8786	-29.0368	14.8786	29.2641	14.8786	3.10112	14.8786	121	14.8786	199.403
155.4	4.5321	191.4	1.8793	181.3	-0.1589		14.8916	31.0585	14.8916	-28.1155	14.8916	-5.14219	14.8916	-4.68369	14.8916	4.30249	14.8916	6.85103	14.8916	-45.5631		14.8916	-7.42461	14.8916	13.2563	14.8916	-9.82046	14.8916	-17.9444	14.8916	13.8006	14.8916	130	14.8916	166.992
156	4.54	192	1.8867	181.8	-0.1256		14.9046	67.3428	14.9046	-15.9992	14.9046	0.63207	14.9046	10.1447	14.9046	17.1328	14.9046	2.51418	14.9046	-86.4829		14.9046	39.4367	14.9046	-11.7461	14.9046	-3.87577	14.9046	-30.3711	14.9046	-7.76787	14.9046	110	14.9046	192.78
156.3	4.5469	192.3	1.8962	181.8	-0.1436		14.9176	6.16924	14.9176	12.4785	14.9176	-14.9908	14.9176	-28.9042	14.9176	-8.7098	14.9176	-19.9122	14.9176	-39.7706		14.9176	78.2869	14.9176	-13.204	14.9176	23.4072	14.9176	9.86725	14.9176	-14.0313	14.9176	103	14.9176	173.516
156.6	4.5538	192.6	1.9153	182.5	-0.1441		14.9306	7.38757	14.9306	38.7183	14.9306	-12.038	14.9306	-16.1864	14.9306	-39.0994	14.9306	-32.528	14.9306	-29.6819		14.9306	5.47814	14.9306	34.5357	14.9306	27.5625	14.9306	-4.51216	14.9306	10.8979	14.9306	137	14.9306	145.694
156.8	4.5522	193.2	1.9073	182.8	-0.1605		14.9436	16.8008	14.9436	27.2286	14.9436	-41.909	14.9436	-18.3757	14.9436	-23.6689	14.9436	-5.1426	14.9436	-36.8135		14.9436	3.61195	14.9436	-13.2351	14.9436	14.5271	14.9436	-6.29238	14.9436	21.8143	14.9436	138	14.9436	172.681
157.3	4.5464	193.7	1.9227	183.2	-0.1378		14.9566	35.9621	14.9566	-5.6043	14.9566	-9.44165	14.9566	-6.45713	14.9566	-36.507	14.9566	-31.9761	14.9566	-94.1086		14.9566	93.1184	14.9566	-28.977	14.9566	43.4291	14.9566	0.23421	14.9566	-37.6788	14.9566	105	14.9566	139.783
157.6	4.5379	193.8	1.9338	183.4	-0.1574		14.9696	40.6419	14.9696	38.6451	14.9696	-15.3033	14.9696	21.8126	14.9696	1.39952	14.9696	-43.8542	14.9696	-40.8548		14.9696	38.5408	14.9696	-36.0686	14.9696	38.7031	14.9696	-37.3226	14.9696	-2.72463	14.9696	128	14.9696	77.0092
158.1	4.5331	194.3	1.9503	184	-0.1584		14.9826	-67.5226	14.9826	23.4032	14.9826	23.3467	14.9826	-2.56657	14.9826	-3.06213	14.9826	-7.38994	14.9826	-24.8976		14.9826	1.33692	14.9826	5.72537	14.9826	29.4841	14.9826	-12.6369	14.9826	-6.32983	14.9826	99	14.9826	169.645
158.2	4.5321	194.8	1.9603	184.4	-0.1616		14.9956	-28.4705	14.9956	14.3288	14.9956	93.0704	14.9956	-14.9901	14.9956	20.1099	14.9956	-12.5609	14.9956	-12.3844		14.9956	9.34806	14.9956	2.94764	14.9956	-15.3996	14.9956	35.7539	14.9956	15.7501	14.9956	104	14.9956	164.42
158.5	4.5278	195	1.9672	184.6	-0.1457		15.0086	-16.8628	15.0086	11.3642	15.0086	25.9673	15.0086	11.9912	15.0086	-64.1966	15.0086	-24.593	15.0086	4.97331		15.0086	37.4442	15.0086	13.6129	15.0086	44.8506	15.0086	-72.304	15.0086	-28.5022	15.0086	87	15.0086	195.471
158.9	4.5262	195.5	1.9836	185.1	-0.1558		15.0216	-20.8001	15.0216	-24.7702	15.0216	76.7251	15.0216	55.1722	15.0216	-6.45277	15.0216	-39.9163	15.0216	-6.03195		15.0216	-18.923	15.0216	43.1687	15.0216	-5.38557	15.0216	-50.4678	15.0216	-8.79281	15.0216	99	15.0216	116.242
159.5	4.5119	196.3	1.9889	185.8	-0.169		15.0346	0.90256	15.0346	-10.1205	15.0346	6.45197	15.0346	-4.67334	15.0346	27.548	15.0346	-39.9168	15.0346	-56.838		15.0346	20.0947	15.0346	96.2555	15.0346	16.6271	15.0346	0.92688	15.0346	-12.8857	15.0346	103	15.0346	158.04
160	4.5008	196.7	1.999	185.9	-0.1457		15.0476	-15.5381	15.0476	-11.3455	15.0476	-16.0651	15.0476	-6.86367	15.0476	37.9338	15.0476	-21.3484	15.0476	-43.0162		15.0476	-17.758	15.0476	-22.1035	15.0476	37.1516	15.0476	-26.2915	15.0476	-13.5793	15.0476	98	15.0476	111.497
160	4.487	197.1	2.0112	186.3	-0.1446		15.0606	8.19499	15.0606	8.26929	15.0606	39.0897	15.0606	-82.7997	15.0606	-28.5194	15.0606	-11.8818	15.0606	0.46398		15.0606	2.89854	15.0606	-41.6239	15.0606	-31.0481	15.0606	-54.7508	15.0606	-11.6016	15.0606	90	15.0606	119.676
160.4	4.4696	197.7	2.0244	187	-0.1536		15.0736	13.5831	15.0736	-36.1272	15.0736	17.8141	15.0736	-51.3428	15.0736	-37.9137	15.0736	-11.6333	15.0736	-12.1926		15.0736	4.97697	15.0736	-32.3969	15.0736	-1.16852	15.0736	-12.9386	15.0736	12.8647	15.0736	82	15.0736	82.4047
160.8	4.4584	197.7	2.0366	187	-0.1468		15.0866	-18.9441	15.0866	-51.9441	15.0866	13.734	15.0866	-4.60023	15.0866	-17.9547	15.0866	-22.6833	15.0866	49.6406		15.0866	17.75	15.0866	9.14041	15.0866	-0.43471	15.0866	33.1548	15.0866	-64.4989	15.0866	122	15.0866	83.9099
161.3	4.4468	198.4	2.0478	187.7	-0.142		15.0996	9.97156	15.0996	-12.3491	15.0996	16.5023	15.0996	-55.5524	15.0996	34.3192	15.0996	-94.1797	15.0996	2.9684		15.0996	-50.9787	15.0996	39.1217	15.0996	45.4526	15.0996	39.9735	15.0996	23.5163	15.0996	107	15.0996	136.312
162	4.4399	198.9	2.0679	188.2	-0.1574		15.1126	-49.5518	15.1126	5.07918	15.1126	60.6371	15.1126	-30.1029	15.1126	-4.76154	15.1126	29.4477	15.1126	-43.5527		15.1126	-42.0239	15.1126	-1.04046	15.1126	3.35268	15.1126	25.1028	15.1126	18.3673	15.1126	139	15.1126	147.574
162.5	4.4303	199.3	2.0827	188.5	-0.1611		15.1256	-7.58432	15.1256	-33.8963	15.1256	-11.3959	15.1256	5.17128	15.1256	-1.36632	15.1256	-41.4787	15.1256	-43.2164		15.1256	21.9588	15.1256	-30.6022	15.1256	-13.8974	15.1256	-40.7592	15.1256	34.3363	15.1256	97	15.1256	181.69
162.6	4.4219	199.4	2.0991	188.8	-0.1595		15.1386	70.0772	15.1386	-63.4787	15.1386	-69.5028	15.1386	-70.7586	15.1386	20.989	15.1386	-26.9651	15.1386	-46.8269		15.1386	56.3211	15.1386	-49.4059	15.1386	-15.9942	15.1386	-15.2009	15.1386	20.6349	15.1386	124	15.1386	122.986
163	4.4086	200	2.1166	189.2	-0.1415		15.1516	45.3528	15.1516	39.4802	15.1516	-11.8449	15.1516	-17.6295	15.1516	-14.7646	15.1516	-65.5962	15.1516	27.8056		15.1516	-21.5609	15.1516	-38.1998	15.1516	-37.298	15.1516	66.0463	15.1516	-1.15913	15.1516	127	15.1516	140.285
163.1	4.3964	200.5	2.1315	189.8	-0.1611		15.1646	43.6511	15.1646	-29.6535	15.1646	31.8807	15.1646	-43.3509	15.1646	-20.5859	15.1646	-6.14538	15.1646	-9.87929		15.1646	13.9973	15.1646	-27.4805	15.1646	-23.5529	15.1646	-0.78511	15.1646	1.38149	15.1646	104	15.1646	117.682
163.6	4.3837	200.6	2.1484	190	-0.1743		15.1776	-34.1451	15.1776	22.2546	15.1776	-6.2294	15.1776	2.65669	15.1776	45.7923	15.1776	6.43643	15.1776	27.3338		15.1776	50.5989	15.1776	-22.9729	15.1776	1.25343	15.1776	-25.2405	15.1776	-3.25714	15.1776	82	15.1776	103.442
163.9	4.3694	201.1	2.1627	190.3	-0.1706		15.1906	22.5436	15.1906	25.934	15.1906	37.5195	15.1906	15.1301	15.1906	4.70065	15.1906	10.562	15.1906	-55.6791		15.1906	5.54264	15.1906	4.11539	15.1906	-56.8947	15.1906	25.2981	15.1906	-4.061	15.1906	118	15.1906	91.1695
164.4	4.3615	201.4	2.1871	191.1	-0.1584		15.2036	-23.923	15.2036	0.90677	15.2036	18.3974	15.2036	-27.9761	15.2036	-23.5557	15.2036	-7.98032	15.2036	10.1459		15.2036	4.25392	15.2036	31.3758	15.2036	-13.3672	15.2036	-14.1391	15.2036	-23.5835	15.2036	127	15.2036	123.055
164.7	4.3583	201.5	2.2072	191.3	-0.1611		15.2166	-31.7758	15.2166	-0.32872	15.2166	-34.9877	15.2166	29.4223	15.2166	-34.2468	15.2166	-50.1097	15.2166	-16.1424		15.2166	-20.918	15.2166	33.4554	15.2166	31.9653	15.2166	-46.5107	15.2166	-6.78384	15.2166	113	15.2166	113.498
165.1	4.3668	202	2.2332	191.6	-0.1674		15.2296	-27.7657	15.2296	74.7646	15.2296	11.0667	15.2296	77.1568	15.2296	54.9006	15.2296	12.3288	15.2296	-0.77822		15.2296	45.2612	15.2296	-19.2442	15.2296	-14.3258	15.2296	-19.1686	15.2296	-38.0737	15.2296	109	15.2296	180.347
165.4	4.3646	202.5	2.257	192.2	-0.1589		15.2426	-3.23518	15.2426	-121.841	15.2426	25.7024	15.2426	42.612	15.2426	-21.2811	15.2426	-16.1368	15.2426	13.5835		15.2426	50.6223	15.2426	-32.7114	15.2426	60.558	15.2426	-23.0827	15.2426	45.908	15.2426	135	15.2426	66.4259
165.9	4.3578	202.6	2.2931	192.5	-0.1574		15.2556	-5.40138	15.2556	-2.04199	15.2556	-31.8419	15.2556	-34.4497	15.2556	-25.2828	15.2556	52.2967	15.2556	10.1473		15.2556	-41.9046	15.2556	13.1473	15.2556	-16.8283	15.2556	23.4303	15.2556	-45.122	15.2556	117	15.2556	191.787
166.3	4.3514	203	2.2936	192.6	-0.1653		15.2686	42.4872	15.2686	26.481	15.2686	20.5381	15.2686	-4.53169	15.2686	3.1039	15.2686	-1.95302	15.2686	67.5621		15.2686	-18.6184	15.2686	11.8958	15.2686	3.932	15.2686	-21.333	15.2686	20.8826	15.2686	114	15.2686	72.7625
166.6	4.3445	203.6	2.3233	193.3	-0.1738		15.2816	-36.4573	15.2816	2.7114	15.2816	-0.92635	15.2816	-36.8254	15.2816	-14.8593	15.2816	21.4159	15.2816	46.8158		15.2816	79.5213	15.2816	11.2024	15.2816	12.9234	15.2816	11.7979	15.2816	-0.14551	15.2816	120	15.2816	122.586
167	4.3297	204	2.346	194	-0.1674		15.2946	-14.9362	15.2946	48.1578	15.2946	5.99237	15.2946	1.79792	15.2946	-52.9446	15.2946	13.5909	15.2946	-26.3978		15.2946	33.8647	15.2946	-5.82006	15.2946	33.2133	15.2946	29.1208	15.2946	-9.39745	15.2946	135	15.2946	121.82
167.5	4.3111	204	2.3672	194	-0.1674		15.3076	62.9248	15.3076	49.0483	15.3076	32.8272	15.3076	-74.5036	15.3076	-4.99439	15.3076	23.8323	15.3076	-88.7474		15.3076	30.5444	15.3076	-4.29225	15.3076	-23.243	15.3076	9.76689	15.3076	8.39657	15.3076	107	15.3076	186.08
167.7	4.2974	204.5	2.3778	194.3	-0.1711		15.3206	27.0965	15.3206	72.5444	15.3206	36.8852	15.3206	-24.6187	15.3206	38.9141	15.3206	1.87917	15.3206	2.91157		15.3206	3.67676	15.3206	4.59556	15.3206	12.3116	15.3206	4.96485	15.3206	2.77899	15.3206	129	15.3206	114.585
168.3	4.2915	204.5	2.3964	195	-0.1727		15.3336	19.8058	15.3336	79.5911	15.3336	-32.0171	15.3336	-9.95346	15.3336	-35.9095	15.3336	-28.2875	15.3336	-28.948		15.3336	-42.2003	15.3336	31.5267	15.3336	-50.6914	15.3336	-20.4487	15.3336	-11.5493	15.3336	123	15.3336	143.153
168.8	4.2857	204.9	2.4128	195.3	-0.1616		15.3466	9.13781	15.3466	7.16734	15.3466	6.15118	15.3466	-12.6592	15.3466	-15.7928	15.3466	-65.3153	15.3466	27.7859		15.3466	2.08777	15.3466	30.9842	15.3466	-18.7445	15.3466	-29.6847	15.3466	61.2403	15.3466	150	15.3466	115.726
169.2	4.2815	205.5	2.4298	195.7	-0.1664		15.3596	-3.76311	15.3596	10.1201	15.3596	46.181	15.3596	-21.9272	15.3596	-15.4723	15.3596	-23.4751	15.3596	80.731		15.3596	-10.7185	15.3596	13.737	15.3596	14.3143	15.3596	-57.6902	15.3596	62.0708	15.3596	139	15.3596	13.4392
169.5	4.2746	205.6	2.4568	196.3	-0.168		15.3726	-31.2536	15.3726	-6.13967	15.3726	14.3994	15.3726	9.8323	15.3726	12.2751	15.3726	-2.80787	15.3726	72.2993		15.3726	28.7441	15.3726	-22.801	15.3726	-17.2216	15.3726	9.11024	15.3726	11.9852	15.3726	95	15.3726	73.8322
170	4.265	206	2.478	196.3	-0.1817		15.3856	35.3098	15.3856	16.9806	15.3856	61.3145	15.3856	-27.5182	15.3856	5.45515	15.3856	-17.8784	15.3856	13.3641		15.3856	23.8768	15.3856	-29.873	15.3856	-3.25925	15.3856	-0.32228	15.3856	-16.5392	15.3856	79	15.3856	174.768
170.7	4.2571	206.5	2.4965	196.6	-0.1849		15.3986	-1.45952	15.3986	-13.5252	15.3986	5.58429	15.3986	-25.2563	15.3986	11.2855	15.3986	-16.2801	15.3986	6.87903		15.3986	-12.9409	15.3986	-3.52184	15.3986	-25.9656	15.3986	19.6643	15.3986	-10.4633	15.3986	101	15.3986	101.898
171	4.2476	207	2.5198	197	-0.1812		15.4116	32.4756	15.4116	-28.4678	15.4116	5.94477	15.4116	-66.8937	15.4116	-20.962	15.4116	-32.265	15.4116	37.9345		15.4116	-32.0579	15.4116	-18.865	15.4116	-18.0829	15.4116	-47.198	15.4116	-10.1009	15.4116	106	15.4116	78.9921
171.5	4.2407	207.3	2.5415	197.6	-0.1764		15.4246	0.21725	15.4246	29.5055	15.4246	26.937	15.4246	-10.893	15.4246	-46.5527	15.4246	-0.07678	15.4246	26.5419		15.4246	-57.8351	15.4246	33.8348	15.4246	25.6742	15.4246	13.2837	15.4246	-30.0066	15.4246	132	15.4246	197.689
171.9	4.2396	207.9	2.5696	197.9	-0.1764		15.4376	-14.548	15.4376	47.5248	15.4376	-39.921	15.4376	-33.2155	15.4376	14.0392	15.4376	-25.9962	15.4376	5.69714		15.4376	12.1654	15.4376	12.2674	15.4376	5.82965	15.4376	-6.14275	15.4376	-6.68752	15.4376	123	15.4376	214.869
172.3	4.2375	208.4	2.6009	198.5	-0.1838		15.4506	30.9737	15.4506	43.9447	15.4506	-22.6483	15.4506	-53.8231	15.4506	-7.79754	15.4506	26.7999	15.4506	-50.1051		15.4506	32.2652	15.4506	-34.856	15.4506	-58.7252	15.4506	-11.4742	15.4506	24.062	15.4506	112	15.4506	146.791
172.8	4.2465	208.5	2.629	198.9	-0.177		15.4636	27.9478	15.4636	29.6779	15.4636	3.55831	15.4636	-24.0202	15.4636	-31.4646	15.4636	-14.674	15.4636	22.9305		15.4636	-74.045	15.4636	-12.4383	15.4636	-30.0978	15.4636	-0.67063	15.4636	5.68631	15.4636	150	15.4636	93.0173
173.2	4.2539	209.1	2.6454	199.3	-0.1807		15.4766	33.6457	15.4766	-21.5399	15.4766	10.0909	15.4766	18.0479	15.4766	-19.3892	15.4766	-20.1637	15.4766	-80.0914		15.4766	17.5806	15.4766	27.6333	15.4766	19.7338	15.4766	-16.6151	15.4766	-7.16995	15.4766	74	15.4766	141.204
173.5	4.2613	209.7	2.6565	199.5	-0.1865		15.4896	22.228	15.4896	-10.0548	15.4896	-30.1364	15.4896	35.5892	15.4896	-7.12141	15.4896	-31.1736	15.4896	-52.6205		15.4896	82.3683	15.4896	31.9662	15.4896	23.7387	15.4896	19.2905	15.4896	-30.0182	15.4896	98	15.4896	90.4737
173.5	4.264	210.3	2.6883	200	-0.1817		15.5026	-25.9139	15.5026	-37.9175	15.5026	-37.2082	15.5026	25.1542	15.5026	-7.51204	15.5026	-8.17196	15.5026	-0.58705		15.5026	19.1534	15.5026	29.9269	15.5026	28.0752	15.5026	-18.1229	15.5026	-59.7174	15.5026	99	15.5026	119.034
174.2	4.2672	210.7	2.7227	200.5	-0.1913		15.5156	-1.45713	15.5156	-1.59522	15.5156	-6.60471	15.5156	24.5184	15.5156	-24.7966	15.5156	-17.6043	15.5156	-75.2481		15.5156	22.5029	15.5156	48.8784	15.5156	16.6078	15.5156	4.5192	15.5156	-38.8114	15.5156	78	15.5156	143.573
174.5	4.2714	210.8	2.7434	200.7	-0.2119		15.5286	8.45744	15.5286	-36.9812	15.5286	47.3419	15.5286	-12.3059	15.5286	24.8422	15.5286	29.269	15.5286	-74.9545		15.5286	54.3984	15.5286	-34.3182	15.5286	8.43649	15.5286	-6.95646	15.5286	-41.8935	15.5286	123	15.5286	92.1098
175	4.2741	211.2	2.7688	201.2	-0.2013		15.5416	-17.0239	15.5416	-62.3696	15.5416	5.13401	15.5416	-39.5896	15.5416	9.6216	15.5416	50.4488	15.5416	2.77016		15.5416	22.03	15.5416	-53.1101	15.5416	17.7977	15.5416	-66.7354	15.5416	-9.86774	15.5416	124	15.5416	142.256
175.3	4.282	211.8	2.8054	201.8	-0.2087		15.5546	13.4611	15.5546	-29.3676	15.5546	-17.9644	15.5546	18.1385	15.5546	-9.19025	15.5546	19.7925	15.5546	21.1166		15.5546	33.0354	15.5546	17.4793	15.5546	-12.7656	15.5546	-8.61115	15.5546	-7.23176	15.5546	107	15.5546	126.82
175.5	4.2947	211.8	2.8351	202.1	-0.2061		15.5676	-21.5854	15.5676	12.1301	15.5676	-28.5013	15.5676	34.6847	15.5676	-1.7648	15.5676	29.3119	15.5676	-2.6573		15.5676	5.92604	15.5676	10.4851	15.5676	-19.5799	15.5676	6.05442	15.5676	-13.3091	15.5676	83	15.5676	109.005
175.8	4.309	212.3	2.869	202.5	-0.1891		15.5806	27.6	15.5806	51.7332	15.5806	-24.6454	15.5806	15.9973	15.5806	23.2049	15.5806	9.08554	15.5806	-49.9221		15.5806	10.858	15.5806	25.9538	15.5806	13.4568	15.5806	34.5395	15.5806	-5.56574	15.5806	110	15.5806	139.112
176.1	4.3249	212.5	2.9103	202.8	-0.2103		15.5936	43.1435	15.5936	1.12709	15.5936	20.816	15.5936	-14.9591	15.5936	15.9387	15.5936	-8.10386	15.5936	16.6835		15.5936	15.4535	15.5936	84.6109	15.5936	-35.8062	15.5936	-2.37259	15.5936	-43.4995	15.5936	100	15.5936	229.234
176.6	4.3392	212.9	2.9474	203.4	-0.2156		15.6066	57.1983	15.6066	-22.447	15.6066	3.14478	15.6066	-39.8004	15.6066	-14.033	15.6066	8.61595	15.6066	-29.6999		15.6066	43.0851	15.6066	35.7701	15.6066	-54.2095	15.6066	-36.3618	15.6066	-12.7918	15.6066	138	15.6066	206.28
177	4.3435	213	2.9808	203.8	-0.2077		15.6196	10.5684	15.6196	2.6883	15.6196	24.5565	15.6196	-32.1865	15.6196	-39.1743	15.6196	51.1646	15.6196	-38.2299		15.6196	1.46123	15.6196	18.2188	15.6196	-13.7412	15.6196	-39.888	15.6196	-11.7263	15.6196	123	15.6196	80.6607
177.3	4.3424	213.7	3.0189	204.2	-0.2125		15.6326	-13.6285	15.6326	4.5563	15.6326	19.1873	15.6326	-34.3447	15.6326	15.6996	15.6326	11.1378	15.6326	-9.98352		15.6326	-32.4319	15.6326	38.5722	15.6326	-6.59114	15.6326	12.603	15.6326	-27.4045	15.6326	118	15.6326	87.8477
177.7	4.3366	214.1	3.0634	204.5	-0.2183		15.6456	-6.67537	15.6456	-7.32463	15.6456	-29.1699	15.6456	-27.0593	15.6456	34.5042	15.6456	-12.9511	15.6456	-16.4231		15.6456	34.7564	15.6456	14.7826	15.6456	24.3783	15.6456	-24.7496	15.6456	-12.4696	15.6456	129	15.6456	157.071
177.9	4.3318	214.4	3.1069	205.3	-0.2299		15.6586	4.28448	15.6586	-11.4286	15.6586	-1.92329	15.6586	-45.5747	15.6586	26.6134	15.6586	-14.8131	15.6586	-6.22597		15.6586	-5.88436	15.6586	13.6701	15.6586	-11.0689	15.6586	-49.4365	15.6586	33.466	15.6586	124	15.6586	107.016
178.3	4.3276	214.8	3.1524	205.6	-0.2268		15.6716	-15.3863	15.6716	46.0961	15.6716	57.9111	15.6716	-21.1446	15.6716	34.4667	15.6716	-19.3705	15.6716	-14.9598		15.6716	-43.089	15.6716	-4.22968	15.6716	-49.4534	15.6716	-24.5652	15.6716	14.5251	15.6716	101	15.6716	159.334
178.8	4.3307	215.1	3.1832	206.3	-0.2337		15.6846	3.166	15.6846	75.0422	15.6846	49.4845	15.6846	-20.6453	15.6846	4.79171	15.6846	-5.93818	15.6846	-43.8352		15.6846	4.0951	15.6846	29.1827	15.6846	-10.3118	15.6846	9.06507	15.6846	12.2423	15.6846	94	15.6846	120.699
179.1	4.3286	215.4	3.2171	206.4	-0.2236		15.6976	-8.11036	15.6976	39.9681	15.6976	1.57726	15.6976	28.6477	15.6976	16.7072	15.6976	-9.86345	15.6976	25.0731		15.6976	34.5311	15.6976	40.5934	15.6976	-54.9678	15.6976	5.09133	15.6976	37.0334	15.6976	96	15.6976	121.852
179.5	4.3318	215.8	3.2536	206.8	-0.2146		15.7106	-25.407	15.7106	-33.892	15.7106	11.8078	15.7106	25.0948	15.7106	1.96141	15.7106	5.92694	15.7106	71.9684		15.7106	18.648	15.7106	40.8309	15.7106	-50.5302	15.7106	-20.9216	15.7106	-29.919	15.7106	117	15.7106	162.938
179.9	4.326	216.5	3.2822	207.4	-0.2236		15.7236	30.2872	15.7236	-6.22636	15.7236	36.8601	15.7236	13.9823	15.7236	-8.46504	15.7236	-6.58778	15.7236	26.7858		15.7236	-9.74785	15.7236	37.7259	15.7236	-25.0983	15.7236	-12.5158	15.7236	-45.2214	15.7236	89	15.7236	143.429
180.6	4.3254	216.6	3.3135	207.8	-0.2474		15.7366	48.9809	15.7366	37.6125	15.7366	27.2452	15.7366	32.2454	15.7366	-6.0968	15.7366	10.4768	15.7366	56.316		15.7366	-39.0363	15.7366	-9.3284	15.7366	-7.82291	15.7366	-1.92784	15.7366	-30.4243	15.7366	112	15.7366	94.6439
181	4.3276	217	3.3421	208	-0.2368		15.7496	9.99899	15.7496	24.5269	15.7496	14.4217	15.7496	28.9787	15.7496	23.213	15.7496	26.3101	15.7496	27.7551		15.7496	-48.1688	15.7496	-3.63054	15.7496	-4.73315	15.7496	-23.4504	15.7496	-8.01224	15.7496	102	15.7496	83.4645
181.2	4.3339	217.3	3.3829	208.4	-0.2305		15.7626	31.3605	15.7626	4.28542	15.7626	-16.4197	15.7626	12.7244	15.7626	30.585	15.7626	-16.6005	15.7626	1.85366		15.7626	-5.23904	15.7626	26.9812	15.7626	9.98698	15.7626	-26.694	15.7626	17.1938	15.7626	122	15.7626	149.145
181.6	4.3408	218.1	3.4253	208.8	-0.2405		15.7756	27.3078	15.7756	28.4391	15.7756	-31.5648	15.7756	6.93023	15.7756	-11.4532	15.7756	13.6898	15.7756	-21.6166		15.7756	8.6594	15.7756	64.6935	15.7756	-16.5525	15.7756	-14.6392	15.7756	46.9623	15.7756	104	15.7756	170.291
182	4.3556	218.3	3.4677	209.3	-0.2241		15.7886	-3.54793	15.7886	65.8229	15.7886	10.4995	15.7886	-8.12916	15.7886	20.5207	15.7886	15.3236	15.7886	-42.226		15.7886	11.112	15.7886	60.9055	15.7886	-3.90405	15.7886	5.35776	15.7886	4.55574	15.7886	117	15.7886	125.774
182.1	4.3721	218.7	3.5063	209.4	-0.2299		15.8016	9.84	15.8016	56.0204	15.8016	14.4934	15.8016	34.0773	15.8016	14.5473	15.8016	-30.6836	15.8016	-43.1696		15.8016	-27.444	15.8016	14.403	15.8016	9.97759	15.8016	10.6479	15.8016	-23.8719	15.8016	102	15.8016	143.762
182.8	4.389	219.3	3.5397	209.8	-0.2289		15.8146	18.7032	15.8146	-11.3971	15.8146	24.7455	15.8146	14.617	15.8146	-5.54305	15.8146	2.41	15.8146	-31.9227		15.8146	-36.2374	15.8146	-11.7043	15.8146	-4.90886	15.8146	-11.5582	15.8146	16.0382	15.8146	115	15.8146	197.866
183.5	4.4081	219.4	3.5837	210.3	-0.2554		15.8276	32.5414	15.8276	-33.2462	15.8276	18.6489	15.8276	-32.176	15.8276	10.4101	15.8276	19.1179	15.8276	3.14374		15.8276	-14.8683	15.8276	6.68381	15.8276	46.3746	15.8276	-6.76353	15.8276	51.8058	15.8276	109	15.8276	220.642
183.7	4.4229	220	3.6266	210.6	-0.2421		15.8406	-7.0478	15.8406	-3.08203	15.8406	61.6556	15.8406	-23.5642	15.8406	-5.34005	15.8406	15.1966	15.8406	-44.409		15.8406	-5.6772	15.8406	33.9774	15.8406	37.9795	15.8406	4.09302	15.8406	17.5215	15.8406	106	15.8406	127.925
184	4.4394	220.3	3.6711	210.9	-0.2352		15.8536	-25.5135	15.8536	33.1462	15.8536	57.8388	15.8536	-13.0927	15.8536	-12.0564	15.8536	2.85885	15.8536	-47.8129		15.8536	-2.378	15.8536	60.5711	15.8536	-21.3857	15.8536	14.2607	15.8536	-8.0515	15.8536	79	15.8536	138.39
184.7	4.4579	220.7	3.7114	211.3	-0.2321		15.8666	27.8934	15.8666	23.8371	15.8666	22.2561	15.8666	6.2333	15.8666	-32.1393	15.8666	10.7475	15.8666	-16.4762		15.8666	-13.3616	15.8666	16.6708	15.8666	-26.1064	15.8666	-4.06131	15.8666	-3.47897	15.8666	125	15.8666	158.788
185.1	4.4849	220.8	3.7591	211.6	-0.2421		15.8796	26.3973	15.8796	16.8602	15.8796	12.7299	15.8796	-12.4664	15.8796	-19.1545	15.8796	10.3229	15.8796	-30.756		15.8796	4.43704	15.8796	-18.2221	15.8796	-7.37483	15.8796	-20.8523	15.8796	28.4019	15.8796	137	15.8796	99.5066
185.3	4.5072	221	3.8105	212	-0.2305		15.8926	8.07985	15.8926	5.0506	15.8926	-7.69399	15.8926	-9.95546	15.8926	-10.1306	15.8926	-20.3909	15.8926	-37.7692		15.8926	39.498	15.8926	23.6256	15.8926	48.115	15.8926	-18.248	15.8926	12.8713	15.8926	114	15.8926	85.731
185.7	4.5294	221.3	3.8746	212.4	-0.2342		15.9056	-3.55669	15.9056	-32.9911	15.9056	-0.88134	15.9056	27.2972	15.9056	-12.1273	15.9056	-21.2567	15.9056	-52.5923		15.9056	46.1033	15.9056	49.0357	15.9056	57.818	15.9056	-28.1675	15.9056	-25.6564	15.9056	91	15.9056	125.476
186.3	4.5458	221.7	3.9297	212.4	-0.2474		15.9186	15.3304	15.9186	-38.1172	15.9186	29.3038	15.9186	23.1849	15.9186	-6.81233	15.9186	-13.6258	15.9186	-7.76462		15.9186	1.92956	15.9186	50.2666	15.9186	30.5779	15.9186	-49.1745	15.9186	-32.958	15.9186	102	15.9186	136.179
186.8	4.5655	221.9	3.9864	213	-0.2416		15.9316	20.6471	15.9316	-40.6091	15.9316	69.694	15.9316	22.2606	15.9316	-19.4358	15.9316	-20.0459	15.9316	49.8464		15.9316	-28.1891	15.9316	32.2752	15.9316	9.21466	15.9316	-40.6623	15.9316	-30.1012	15.9316	105	15.9316	105.681
187.1	4.5872	222.3	4.0462	213.3	-0.2411		15.9446	-9.68199	15.9446	-8.75461	15.9446	56.45	15.9446	31.6062	15.9446	-25.3376	15.9446	-53.5173	15.9446	33.6714		15.9446	5.55526	15.9446	-9.21659	15.9446	-39.8208	15.9446	-12.5853	15.9446	-3.61433	15.9446	93	15.9446	153.964
187.7	4.6084	222.5	4.1003	213.6	-0.2448		15.9576	3.12742	15.9576	23.8691	15.9576	-16.4442	15.9576	30.6946	15.9576	-38.0847	15.9576	-43.0026	15.9576	25.809		15.9576	19.2669	15.9576	-24.7948	15.9576	-49.4978	15.9576	17.0681	15.9576	12.7547	15.9576	103	15.9576	180.557
188.2	4.6253	223.2	4.1649	214	-0.2262		15.9706	6.85044	15.9706	9.73138	15.9706	-27.8295	15.9706	11.4251	15.9706	5.39682	15.9706	-27.3597	15.9706	11.4212		15.9706	30.592	15.9706	3.10165	15.9706	-23.2703	15.9706	36.9832	15.9706	11.2898	15.9706	89	15.9706	144.882
188.3	4.6513	223.6	4.2274	214.3	-0.2368		15.9836	0.11572	15.9836	-11.4941	15.9836	-12.6782	15.9836	0.44184	15.9836	36.1146	15.9836	-50.6758	15.9836	3.48359		15.9836	37.8672	15.9836	0.27589	15.9836	-6.96027	15.9836	-12.8997	15.9836	-15.6478	15.9836	83	15.9836	131.321
189	4.6746	224	4.2984	214.5	-0.2405		15.9966	-25.8846	15.9966	0.45538	15.9966	-41.7997	15.9966	0.6569	15.9966	30.3761	15.9966	3.97009	15.9966	8.75892		15.9966	-19.1933	15.9966	-28.1207	15.9966	-5.24736	15.9966	-17.533	15.9966	-11.1801	15.9966	98	15.9966	130.612
189	4.7	224.6	4.3662	215.1	-0.2321		16.0096	-30.6718	16.0096	41.1073	16.0096	-1.00658	16.0096	-8.9833	16.0096	45.5397	16.0096	55.9044	16.0096	-32.7316		16.0096	-22.2143	16.0096	-14.4606	16.0096	7.36408	16.0096	2.26033	16.0096	-8.85746	16.0096	87	16.0096	142.356
189.7	4.7265	224.8	4.433	215.4	-0.249		16.0226	-22.8725	16.0226	-16.4019	16.0226	35.751	16.0226	2.85904	16.0226	21.9726	16.0226	20.0485	16.0226	-2.69979		16.0226	43.5339	16.0226	2.00726	16.0226	-9.68959	16.0226	-19.4799	16.0226	-16.0241	16.0226	85	16.0226	152.814
190	4.7604	225.4	4.5045	215.7	-0.2119		16.0356	-60.337	16.0356	-23.9548	16.0356	23.9481	16.0356	-3.53688	16.0356	8.66571	16.0356	-46.5629	16.0356	37.6238		16.0356	41.432	16.0356	2.67579	16.0356	-20.5405	16.0356	-6.62971	16.0356	-0.94627	16.0356	86	16.0356	149.863
190.3	4.8012	225.8	4.5776	216.2	-0.2427		16.0486	-66.3466	16.0486	28.5466	16.0486	31.2736	16.0486	-13.1696	16.0486	-4.04838	16.0486	-21.3069	16.0486	19.8216		16.0486	26.6192	16.0486	7.76954	16.0486	8.31857	16.0486	-16.7094	16.0486	-0.48156	16.0486	91	16.0486	200.642
190.8	4.841	225.7	4.6518	216.3	-0.2437		16.0616	-25.9501	16.0616	3.7005	16.0616	43.1757	16.0616	16.5338	16.0616	-55.7541	16.0616	21.6844	16.0616	-5.67326		16.0616	59.6094	16.0616	15.3669	16.0616	-34.6706	16.0616	-31.543	16.0616	-15.5998	16.0616	81	16.0616	200.462
191	4.8823	226.6	4.7297	216.8	-0.2559		16.0746	8.07676	16.0746	16.1652	16.0746	29.2302	16.0746	25.2949	16.0746	-28.6506	16.0746	-19.1058	16.0746	-40.7119		16.0746	24.5924	16.0746	3.47712	16.0746	-63.3923	16.0746	-15.8999	16.0746	-18.5056	16.0746	111	16.0746	138.909
191.4	4.9194	227.2	4.8081	217.3	-0.2453		16.0876	27.7687	16.0876	4.9231	16.0876	42.0269	16.0876	-0.5194	16.0876	10.4018	16.0876	-53.131	16.0876	-57.2224		16.0876	-7.49525	16.0876	-38.9929	16.0876	-25.0909	16.0876	0.9881	16.0876	9.60705	16.0876	98	16.0876	81.8892
191.7	4.9565	227.4	4.8961	217.6	-0.2474		16.1006	14.4493	16.1006	23.5504	16.1006	-2.79412	16.1006	4.16141	16.1006	0.60735	16.1006	-37.6165	16.1006	3.29374		16.1006	7.59041	16.1006	0.1932	16.1006	-61.2386	16.1006	17.6054	16.1006	-14.0255	16.1006	116	16.1006	102.402
192.2	4.9935	228	4.992	218	-0.2448		16.1136	57.0161	16.1136	23.3136	16.1136	-19.0832	16.1136	29.8249	16.1136	-7.43254	16.1136	-38.722	16.1136	32.6356		16.1136	3.69627	16.1136	15.8292	16.1136	-55.3775	16.1136	-12.7072	16.1136	-22.7763	16.1136	110	16.1136	139.816
192.3	5.0275	228.4	5.1016	218.4	-0.2405		16.1266	26.3821	16.1266	-21.3859	16.1266	8.42944	16.1266	-1.71295	16.1266	2.81236	16.1266	-56.4973	16.1266	-20.7397		16.1266	24.9909	16.1266	33.4316	16.1266	17.8235	16.1266	-32.2571	16.1266	1.48533	16.1266	119	16.1266	172.686
192.8	5.0656	228.5	5.2139	218.7	-0.2686		16.1396	4.59963	16.1396	-2.91906	16.1396	13.5653	16.1396	2.06412	16.1396	28.452	16.1396	-37.5391	16.1396	37.4246		16.1396	-25.4755	16.1396	30.8127	16.1396	13.8193	16.1396	8.91638	16.1396	19.4445	16.1396	120	16.1396	130.825
193.1	5.0963	228.9	5.3332	219.2	-0.257		16.1526	-3.57324	16.1526	-22.8125	16.1526	34.9105	16.1526	-4.14228	16.1526	-22.3626	16.1526	14.2602	16.1526	15.6933		16.1526	-35.0656	16.1526	10.0357	16.1526	4.33183	16.1526	17.6394	16.1526	48.7195	16.1526	92	16.1526	139.778
193.8	5.1196	229.3	5.4646	219.5	-0.2331		16.1656	-2.9122	16.1656	-37.7252	16.1656	7.44536	16.1656	40.7	16.1656	-20.1565	16.1656	13.1032	16.1656	-41.4843		16.1656	-39.0626	16.1656	-25.0543	16.1656	-30.3894	16.1656	14.1584	16.1656	23.4889	16.1656	80	16.1656	106.615
194.4	5.1451	229.8	5.5854	219.9	-0.2607		16.1786	3.37119	16.1786	32.7488	16.1786	26.114	16.1786	50.3036	16.1786	54.3103	16.1786	-22.5956	16.1786	-72.2801		16.1786	-16.1705	16.1786	-25.2701	16.1786	-15.6472	16.1786	-8.08839	16.1786	26.3921	16.1786	104	16.1786	137.21
194.6	5.1668	230.3	5.7035	220.4	-0.2533		16.1916	58.6022	16.1916	35.5501	16.1916	3.52877	16.1916	24.0873	16.1916	35.1924	16.1916	-26.2905	16.1916	36.2463		16.1916	-44.5053	16.1916	-55.831	16.1916	22.8354	16.1916	-11.4154	16.1916	9.1358	16.1916	85	16.1916	184.62
195	5.2023	230.4	5.8428	220.9	-0.2495		16.2046	28.3695	16.2046	-14.4345	16.2046	-8.24393	16.2046	1.45336	16.2046	10.9527	16.2046	1.39351	16.2046	-51.3985		16.2046	-26.7477	16.2046	-24.438	16.2046	-17.6705	16.2046	22.1875	16.2046	31.8325	16.2046	122	16.2046	160.349
195.3	5.2362	230.8	5.9938	221.2	-0.2601		16.2176	0.18746	16.2176	-31.257	16.2176	-49.4609	16.2176	-28.3717	16.2176	30.164	16.2176	8.89367	16.2176	-14.4967		16.2176	-17.8085	16.2176	-16.9407	16.2176	-27.1018	16.2176	4.53786	16.2176	29.4684	16.2176	128	16.2176	172.005
195.4	5.2685	230.8	6.1528	221.3	-0.2586		16.2306	45.0504	16.2306	-17.1254	16.2306	-8.99598	16.2306	24.9249	16.2306	-36.7459	16.2306	-12.5372	16.2306	-41.6861		16.2306	-3.74396	16.2306	-41.2889	16.2306	-15.1473	16.2306	-4.38616	16.2306	35.4817	16.2306	109	16.2306	186.241
195.9	5.2977	231.3	6.3361	222	-0.2575		16.2436	-19.2882	16.2436	63.6075	16.2436	26.1668	16.2436	62.1997	16.2436	-2.22447	16.2436	4.80506	16.2436	-61.2006		16.2436	-21.0564	16.2436	-21.6948	16.2436	19.7951	16.2436	-20.698	16.2436	-27.7475	16.2436	115	16.2436	158.753
196.5	5.3263	231.8	6.5147	222.4	-0.2586		16.2566	-24.6515	16.2566	23.6276	16.2566	7.39944	16.2566	18.1952	16.2566	28.9448	16.2566	23.7635	16.2566	-8.11579		16.2566	40.4339	16.2566	-1.63667	16.2566	10.2464	16.2566	-7.52521	16.2566	19.6211	16.2566	99	16.2566	126.343
196.7	5.3506	232	6.6943	222.6	-0.2596		16.2696	-16.8247	16.2696	26.0862	16.2696	45.9201	16.2696	13.3258	16.2696	-17.2831	16.2696	1.14677	16.2696	-7.99868		16.2696	10.7468	16.2696	6.50337	16.2696	-24.1732	16.2696	7.79587	16.2696	13.2145	16.2696	109	16.2696	194.576
197.2	5.3771	232.7	6.8659	223	-0.2596		16.2826	-22.9852	16.2826	78.6248	16.2826	-24.011	16.2826	-12.43	16.2826	-12.4346	16.2826	-52.662	16.2826	-3.3174		16.2826	-35.2961	16.2826	61.2021	16.2826	-11.4901	16.2826	44.0191	16.2826	-50.1302	16.2826	109	16.2826	154.014
197.5	5.3999	233.1	7.0673	223.4	-0.2644		16.2956	-24.0561	16.2956	4.27799	16.2956	18.4611	16.2956	-6.18766	16.2956	-37.8372	16.2956	18.6449	16.2956	-54.8304		16.2956	-16.2055	16.2956	30.587	16.2956	0.41046	16.2956	-7.93423	16.2956	-20.5881	16.2956	95	16.2956	152.075
197.9	5.4375	233.8	7.2553	223.8	-0.2691		16.3086	44.215	16.3086	28.7617	16.3086	27.524	16.3086	-27.4946	16.3086	-34.4813	16.3086	-72.7153	16.3086	-35.2298		16.3086	2.02987	16.3086	3.57918	16.3086	18.8799	16.3086	28.7867	16.3086	-9.94023	16.3086	92	16.3086	100.794
198.4	5.4863	234	7.4625	223.9	-0.2511		16.3216	48.2625	16.3216	-4.97402	16.3216	41.594	16.3216	-18.5747	16.3216	-35.3102	16.3216	-33.5294	16.3216	12.6005		16.3216	24.5045	16.3216	21.2315	16.3216	51.5679	16.3216	14.6776	16.3216	-0.9219	16.3216	97	16.3216	50.3569
198.8	5.525	234.3	7.6633	224.4	-0.2596		16.3346	-9.6809	16.3346	-13.5879	16.3346	25.1448	16.3346	-19.8994	16.3346	-30.4996	16.3346	-7.31333	16.3346	-12.6643		16.3346	-21.1212	16.3346	32.0158	16.3346	30.6296	16.3346	23.1658	16.3346	32.063	16.3346	104	16.3346	79.514
199.2	5.5647	234.8	7.8599	224.7	-0.2691		16.3476	22.027	16.3476	66.3822	16.3476	-17.1367	16.3476	-50.2204	16.3476	22.1532	16.3476	82.8684	16.3476	7.0818		16.3476	-28.8202	16.3476	-17.9149	16.3476	41.274	16.3476	45.2073	16.3476	-2.14725	16.3476	112	16.3476	139.148
199.5	5.6103	235.2	8.0607	224.8	-0.2575		16.3606	-38.3151	16.3606	13.6527	16.3606	37.331	16.3606	-78.409	16.3606	-28.0861	16.3606	-10.664	16.3606	-11.175		16.3606	44.0672	16.3606	30.3642	16.3606	-15.2031	16.3606	4.11842	16.3606	-51.7198	16.3606	84	16.3606	104.229
200	5.6574	235.7	8.2657	225.4	-0.2691		16.3736	-9.63129	16.3736	3.13807	16.3736	37.1877	16.3736	-17.8343	16.3736	-55.6546	16.3736	36.887	16.3736	-26.185		16.3736	48.151	16.3736	7.09206	16.3736	17.496	16.3736	7.9908	16.3736	-22.8405	16.3736	71	16.3736	59.842
200.4	5.6998	236.3	8.4723	225.6	-0.2639		16.3866	0.98717	16.3866	-0.14486	16.3866	32.3721	16.3866	4.9162	16.3866	33.5954	16.3866	60.509	16.3866	31.2844		16.3866	14.2408	16.3866	-63.2552	16.3866	-19.2332	16.3866	-5.34321	16.3866	12.7858	16.3866	93	16.3866	81.8837
200.7	5.7364	236.4	8.6938	225.9	-0.2564		16.3996	6.6018	16.3996	-17.4631	16.3996	-29.2054	16.3996	-46.3035	16.3996	32.4306	16.3996	13.8722	16.3996	-71.0659		16.3996	-2.80466	16.3996	-32.6041	16.3996	-34.3605	16.3996	-4.07794	16.3996	74.2283	16.3996	95	16.3996	45.7296
201.4	5.7798	237.1	8.9423	226.4	-0.2665		16.4126	19.4513	16.4126	37.0247	16.4126	16.6823	16.4126	33.3576	16.4126	0.70758	16.4126	5.46685	16.4126	-74.4313		16.4126	-6.60435	16.4126	-2.74368	16.4126	-65.7121	16.4126	22.4007	16.4126	35.3971	16.4126	99	16.4126	92.0548
202	5.8322	237.6	9.213	226.7	-0.266		16.4256	-14.5567	16.4256	-29.9609	16.4256	41.865	16.4256	-7.72952	16.4256	21.9226	16.4256	16.2309	16.4256	7.56385		16.4256	-76.0013	16.4256	50.1758	16.4256	14.9725	16.4256	-7.34566	16.4256	13.9208	16.4256	88	16.4256	161.098
202.2	5.8847	238.2	9.5336	227	-0.2633		16.4386	16.5577	16.4386	-54.7469	16.4386	-3.24778	16.4386	53.163	16.4386	8.19163	16.4386	-36.6662	16.4386	-60.3384		16.4386	-38.1791	16.4386	-14.5557	16.4386	-8.22194	16.4386	-77.1623	16.4386	21.782	16.4386	109	16.4386	197.471
202.5	5.9303	238.7	9.8191	227.4	-0.266		16.4516	3.98928	16.4516	5.4549	16.4516	-10.7282	16.4516	-57.4598	16.4516	-17.6939	16.4516	4.85243	16.4516	-15.5853		16.4516	52.6598	16.4516	-27.4145	16.4516	-30.9767	16.4516	-0.38248	16.4516	25.9143	16.4516	109	16.4516	158.687
202.9	5.9753	239	10.0862	227.8	-0.2527		16.4646	-90.0686	16.4646	59.4715	16.4646	-19.2279	16.4646	12.5885	16.4646	-52.4886	16.4646	-75.981	16.4646	-23.9075		16.4646	-3.91598	16.4646	24.9361	16.4646	3.55838	16.4646	-14.0212	16.4646	0.59321	16.4646	107	16.4646	66.8079
203.1	6.0198	239.3	10.3431	228.3	-0.2607		16.4776	-86.246	16.4776	-0.19828	16.4776	-4.28021	16.4776	10.2756	16.4776	-3.0487	16.4776	-71.2415	16.4776	-36.4613		16.4776	-36.6688	16.4776	34.2538	16.4776	30.6161	16.4776	68.589	16.4776	16.3154	16.4776	109	16.4776	152.19
203.6	6.0659	239.7	10.6006	228.6	-0.2633		16.4906	-9.17092	16.4906	33.8261	16.4906	19.4306	16.4906	-13.0739	16.4906	-19.5956	16.4906	-23.1504	16.4906	-64.4967		16.4906	55.3592	16.4906	29.5222	16.4906	-28.813	16.4906	-27.0167	16.4906	-29.2091	16.4906	83	16.4906	179.314
204	6.1215	240.3	10.8597	229	-0.2511		16.5036	5.75689	16.5036	7.79198	16.5036	80.6145	16.5036	-13.4554	16.5036	-14.4626	16.5036	41.7737	16.5036	52.4444		16.5036	55.6231	16.5036	-44.9021	16.5036	-27.335	16.5036	-19.99	16.5036	-0.77958	16.5036	80	16.5036	110.117
204	6.1803	240.8	11.1564	229.5	-0.2628		16.5166	-24.7686	16.5166	8.24442	16.5166	3.53938	16.5166	-69.9753	16.5166	13.4967	16.5166	-11.5151	16.5166	31.7753		16.5166	19.8205	16.5166	-27.0248	16.5166	78.0709	16.5166	9.22667	16.5166	-27.5182	16.5166	95	16.5166	125.319
204.9	6.2418	240.9	11.4483	229.8	-0.2389		16.5296	-15.8408	16.5296	-27.0288	16.5296	71.9434	16.5296	-2.31334	16.5296	9.37689	16.5296	-70.946	16.5296	19.7786		16.5296	-73.6465	16.5296	23.2086	16.5296	34.0121	16.5296	-14.2871	16.5296	-23.5839	16.5296	81	16.5296	132.08
205.2	6.3001	241.2	11.7593	230.4	-0.2575		16.5426	43.4824	16.5426	-21.5987	16.5426	58.9128	16.5426	-22.7196	16.5426	-13.0571	16.5426	-2.68522	16.5426	-87.8365		16.5426	-20.3998	16.5426	56.7794	16.5426	13.8216	16.5426	-30.3132	16.5426	-71.8056	16.5426	128	16.5426	149.004
205.1	6.3663	241.5	12.0884	230.9	-0.2734		16.5556	-12.952	16.5556	-24.9975	16.5556	-44.3696	16.5556	-10.753	16.5556	-20.7762	16.5556	12.6017	16.5556	-34.568		16.5556	-63.2909	16.5556	73.6732	16.5556	-50.5139	16.5556	28.2165	16.5556	15.3503	16.5556	115	16.5556	110.012
205.5	6.432	241.7	12.4741	231.2	-0.2469		16.5686	-11.0215	16.5686	5.43496	16.5686	4.69036	16.5686	17.0415	16.5686	-13.6568	16.5686	-49.2719	16.5686	6.82969		16.5686	50.1172	16.5686	-34.0767	16.5686	-6.03341	16.5686	26.4028	16.5686	-39.9437	16.5686	121	16.5686	131.364
205.8	6.4892	242.1	12.7978	231.7	-0.2559		16.5816	28.1725	16.5816	-29.718	16.5816	-13.6927	16.5816	34.0769	16.5816	-31.0075	16.5816	1.41001	16.5816	-42.8589		16.5816	18.72	16.5816	-91.9877	16.5816	-38.8261	16.5816	-21.49	16.5816	59.3725	16.5816	57	16.5816	146.891
206.3	6.5438	242.3	13.1448	232.2	-0.2517		16.5946	29.9694	16.5946	66.2451	16.5946	5.95721	16.5946	-27.5267	16.5946	-28.2701	16.5946	4.86021	16.5946	38.2887		16.5946	34.1993	16.5946	36.7734	16.5946	15.7455	16.5946	25.1117	16.5946	-14.1009	16.5946	80	16.5946	161.383
206.5	6.5962	242.3	13.5342	232.3	-0.2564		16.6076	-21.8113	16.6076	11.5065	16.6076	61.9349	16.6076	-3.49434	16.6076	34.3887	16.6076	51.4116	16.6076	-45.6574		16.6076	-16.45	16.6076	16.9508	16.6076	8.87459	16.6076	-28.9226	16.6076	41.1088	16.6076	96	16.6076	174.896
207.1	6.6413	242.3	13.921	232.8	-0.2543		16.6206	13.0323	16.6206	-6.34946	16.6206	5.09955	16.6206	-45.0439	16.6206	14.4357	16.6206	16.7605	16.6206	100.527		16.6206	27.6119	16.6206	55.8809	16.6206	56.0067	16.6206	-23.5619	16.6206	38.822	16.6206	141	16.6206	134.254
207.8	6.6906	242.7	14.2945	233.6	-0.2384		16.6336	17.8189	16.6336	-18.6636	16.6336	21.3893	16.6336	-35.0135	16.6336	15.3056	16.6336	-14.8394	16.6336	10.5825		16.6336	27.8871	16.6336	25.1757	16.6336	-19.4398	16.6336	8.90406	16.6336	48.9347	16.6336	149	16.6336	14.2525
207.5	6.7488	243.2	14.6521	233.7	-0.2554		16.6466	-20.1178	16.6466	-11.2521	16.6466	-27.861	16.6466	-48.0884	16.6466	-34.576	16.6466	-23.7733	16.6466	76.6244		16.6466	1.41695	16.6466	11.9686	16.6466	-58.8303	16.6466	-4.73299	16.6466	20.8072	16.6466	94	16.6466	159.727
208.2	6.8167	243.8	15.0198	234.1	-0.2315		16.6596	13.7912	16.6596	53.5338	16.6596	33.3329	16.6596	-90.4472	16.6596	-42.7694	16.6596	20.2494	16.6596	-12.8253		16.6596	-49.6175	16.6596	27.7435	16.6596	8.49148	16.6596	-1.21405	16.6596	-23.6529	16.6596	125	16.6596	135.076
208.3	6.8718	244	15.405	234.8	-0.248		16.6726	36.107	16.6726	48.9095	16.6726	59.641	16.6726	-59.3969	16.6726	-12.9437	16.6726	-0.94029	16.6726	5.10217		16.6726	31.3397	16.6726	24.7007	16.6726	19.1571	16.6726	32.9669	16.6726	29.0972	16.6726	94	16.6726	106.092
208.6	6.9311	244.6	15.7796	235.1	-0.2352		16.6856	72.1975	16.6856	-3.60972	16.6856	10.1037	16.6856	39.5074	16.6856	1.93171	16.6856	2.37104	16.6856	-58.1746		16.6856	-1.90168	16.6856	18.9129	16.6856	24.1271	16.6856	-17.5788	16.6856	32.0153	16.6856	107	16.6856	140.987
208.8	6.9888	245	16.1653	235.9	-0.2374		16.6986	67.9899	16.6986	-26.455	16.6986	2.30569	16.6986	-67.2817	16.6986	12.3342	16.6986	27.4375	16.6986	28.6663		16.6986	-37.9729	16.6986	-27.9057	16.6986	18.417	16.6986	70.8737	16.6986	38.8643	16.6986	89	16.6986	148.37
209	7.0466	245.4	16.5092	236.3	-0.2564		16.7116	62.5996	16.7116	33.7103	16.7116	-12.31	16.7116	-73.7935	16.7116	64.6809	16.7116	2.67997	16.7116	-39.0789		16.7116	-44.7805	16.7116	72.9284	16.7116	-14.0166	16.7116	-17.6828	16.7116	-2.47108	16.7116	74	16.7116	234.68
209.5	7.1049	246.2	16.8377	236.8	-0.2437		16.7246	-22.4063	16.7246	29.8102	16.7246	-69.3634	16.7246	-43.913	16.7246	13.5359	16.7246	-20.7353	16.7246	-17.8702		16.7246	-1.07938	16.7246	21.3672	16.7246	-43.5486	16.7246	-21.6656	16.7246	30.9599	16.7246	104	16.7246	122.489
209.5	7.1579	246.8	17.1582	237	-0.249		16.7376	34.6799	16.7376	43.2456	16.7376	-13.3387	16.7376	24.1153	16.7376	-20.7686	16.7376	-31.8882	16.7376	4.80304		16.7376	0.92307	16.7376	-9.0834	16.7376	-24.9277	16.7376	-2.91739	16.7376	41.9929	16.7376	136	16.7376	162.17
209.9	7.214	247.4	17.439	237.6	-0.2522		16.7506	6.0348	16.7506	-28.4483	16.7506	7.88278	16.7506	-7.97331	16.7506	-28.161	16.7506	-71.1145	16.7506	44.1061		16.7506	-12.8483	16.7506	-79.5506	16.7506	-25.5261	16.7506	-57.8292	16.7506	9.69785	16.7506	71	16.7506	202.756
210.3	7.2802	247.8	17.7198	238.3	-0.2607		16.7636	9.92521	16.7636	21.3286	16.7636	-39.229	16.7636	-36.3815	16.7636	10.1003	16.7636	-11.0226	16.7636	41.1021		16.7636	-7.0072	16.7636	-35.0056	16.7636	-35.4993	16.7636	-25.0316	16.7636	28.2612	16.7636	86	16.7636	212.958
210.6	7.3486	248.5	18.0112	238.5	-0.2501		16.7766	-13.7448	16.7766	-20.0835	16.7766	-15.5808	16.7766	-25.3371	16.7766	28.4396	16.7766	18.631	16.7766	-6.5255		16.7766	-30.6433	16.7766	-47.5034	16.7766	-18.1343	16.7766	-2.65884	16.7766	-11.9273	16.7766	63	16.7766	153.742
211	7.4169	249	18.3392	239.3	-0.2554		16.7896	-19.8206	16.7896	-20.4969	16.7896	19.6052	16.7896	-3.3272	16.7896	10.331	16.7896	-30.879	16.7896	-20.1476		16.7896	13.1867	16.7896	-30.853	16.7896	-24.0624	16.7896	5.26147	16.7896	12.5905	16.7896	80	16.7896	84.539
211.3	7.4858	249.3	18.6676	239.8	-0.2543		16.8026	5.12966	16.8026	-74.3293	16.8026	5.30557	16.8026	-16.9482	16.8026	30.3655	16.8026	-34.8114	16.8026	62.2548		16.8026	-7.16858	16.8026	1.43656	16.8026	-24.5748	16.8026	-2.46374	16.8026	22.4087	16.8026	69	16.8026	113.121
212	7.5483	249.7	19.0534	240	-0.258		16.8156	42.2278	16.8156	22.0707	16.8156	66.7162	16.8156	-23.4307	16.8156	1.81745	16.8156	18.5741	16.8156	21.5104		16.8156	19.7484	16.8156	70.393	16.8156	-46.5964	16.8156	37.2054	16.8156	45.4258	16.8156	87	16.8156	191.261
212.3	7.5987	250	19.5244	240.5	-0.2723		16.8286	12.0421	16.8286	57.0497	16.8286	56.056	16.8286	-0.21917	16.8286	-8.92276	16.8286	-28.3357	16.8286	15.8576		16.8286	9.81184	16.8286	55.95	16.8286	15.0602	16.8286	-4.50866	16.8286	-17.7638	16.8286	69	16.8286	139.222
212.8	7.6506	250.6	19.9636	241.3	-0.258		16.8416	28.5495	16.8416	62.8148	16.8416	37.6964	16.8416	29.5689	16.8416	15.6389	16.8416	-10.2227	16.8416	-19.3092		16.8416	-7.51027	16.8416	42.5964	16.8416	25.8349	16.8416	-29.1336	16.8416	12.4777	16.8416	72	16.8416	131.573
213.3	7.6956	250.8	20.3843	241.4	-0.2654		16.8546	39.0838	16.8546	29.7575	16.8546	8.8731	16.8546	29.2901	16.8546	-17.2364	16.8546	-60.498	16.8546	-9.97871		16.8546	42.9334	16.8546	-3.58981	16.8546	6.15062	16.8546	-18.2093	16.8546	-7.05761	16.8546	70	16.8546	97.257
213.8	7.7491	251.4	20.8447	241.8	-0.2686		16.8676	-14.7936	16.8676	19.4478	16.8676	57.3157	16.8676	-14.542	16.8676	12.1495	16.8676	-12.4806	16.8676	18.6117		16.8676	-12.5853	16.8676	-6.91921	16.8676	31.3429	16.8676	-25.3866	16.8676	27.2614	16.8676	74	16.8676	88.1664
214.1	7.8122	252.1	21.3167	242.4	-0.2718		16.8806	4.80392	16.8806	21.4697	16.8806	67.9258	16.8806	-32.8577	16.8806	6.47831	16.8806	22.7781	16.8806	-26.9917		16.8806	-5.77266	16.8806	-28.5363	16.8806	8.62425	16.8806	13.9566	16.8806	42.6534	16.8806	82	16.8806	99.0197
214.3	7.8895	252.4	21.81	242.8	-0.2792		16.8936	-0.04709	16.8936	-21.7444	16.8936	69.0773	16.8936	-56.7496	16.8936	2.6809	16.8936	-15.0455	16.8936	-72.7751		16.8936	39.4946	16.8936	9.26554	16.8936	-39.8589	16.8936	-10.2823	16.8936	6.86251	16.8936	100	16.8936	145.855
214.9	7.9748	252.5	22.3456	243.3	-0.2676		16.9066	-27.2064	16.9066	-56.9902	16.9066	56.8945	16.9066	-49.0722	16.9066	19.0153	16.9066	-13.5338	16.9066	12.2572		16.9066	18.9951	16.9066	23.9125	16.9066	42.024	16.9066	60.4685	16.9066	11.0282	16.9066	70	16.9066	181.221
215.5	8.0813	253	22.8712	243.7	-0.2702		16.9196	24.1493	16.9196	-24.0829	16.9196	20.0042	16.9196	-26.0309	16.9196	-29.2395	16.9196	19.5036	16.9196	-31.6271		16.9196	14.0986	16.9196	40.0282	16.9196	50.2911	16.9196	28.0119	16.9196	27.337	16.9196	64	16.9196	125.611
215.7	8.1878	253.3	23.365	244	-0.2697		16.9326	64.7853	16.9326	37.5328	16.9326	7.42857	16.9326	2.08519	16.9326	-22.9044	16.9326	35.2299	16.9326	-33.7409		16.9326	44.6139	16.9326	-22.5069	16.9326	3.00662	16.9326	0.04726	16.9326	35.5359	16.9326	77	16.9326	150.787
216	8.288	253.6	23.8323	244.4	-0.2654		16.9456	48.1494	16.9456	-2.86536	16.9456	12.0247	16.9456	-43.8876	16.9456	-5.42303	16.9456	-2.29915	16.9456	13.3828		16.9456	20.0765	16.9456	-58.8554	16.9456	18.8851	16.9456	-1.98206	16.9456	12.7444	16.9456	100	16.9456	171.311
216.2	8.3923	254.3	24.36	244.9	-0.2755		16.9586	14.4867	16.9586	1.56572	16.9586	33.1639	16.9586	-15.9098	16.9586	-41.9542	16.9586	10.1672	16.9586	42.9341		16.9586	-18.6772	16.9586	2.63225	16.9586	43.7959	16.9586	-38.1269	16.9586	5.78341	16.9586	101	16.9586	142.184
216.7	8.5142	254.8	24.8024	245.2	-0.2803		16.9716	44.8987	16.9716	-2.44409	16.9716	18.9915	16.9716	-29.8088	16.9716	-34.1125	16.9716	35.8267	16.9716	-38.7165		16.9716	-30.5436	16.9716	30.3242	16.9716	0.66209	16.9716	9.34255	16.9716	5.99136	16.9716	88	16.9716	144.529
217.3	8.6329	255.3	25.2501	245.7	-0.2755		16.9846	-27.3542	16.9846	5.487	16.9846	51.1616	16.9846	13.726	16.9846	10.7826	16.9846	5.04815	16.9846	32.8691		16.9846	33.2886	16.9846	-19.9574	16.9846	-24.6085	16.9846	-7.28406	16.9846	-8.72244	16.9846	65	16.9846	68.8504
217.8	8.7674	255.9	25.7481	246	-0.2771		16.9976	44.4767	16.9976	-4.07246	16.9976	-0.27901	16.9976	46.1893	16.9976	-12.6382	16.9976	-2.64443	16.9976	20.9824		16.9976	36.9913	16.9976	23.9779	16.9976	25.0566	16.9976	-61.5865	16.9976	-6.32202	16.9976	75	16.9976	111.48
218	8.9047	256.5	26.2785	246.5	-0.3015		17.0106	57.7167	17.0106	42.3126	17.0106	-22.464	17.0106	12.6117	17.0106	-32.0768	17.0106	4.81992	17.0106	-9.46024		17.0106	3.21417	17.0106	-18.0465	17.0106	-4.29192	17.0106	-24.903	17.0106	-35.4558	17.0106	72	17.0106	93.0896
218.4	9.0403	256.5	26.8491	246.8	-0.2914		17.0236	-13.2208	17.0236	54.3389	17.0236	5.12918	17.0236	-39.9395	17.0236	-14.8363	17.0236	-3.97128	17.0236	23.2466		17.0236	-16.8752	17.0236	4.49104	17.0236	-13.9621	17.0236	-51.1561	17.0236	-31.0606	17.0236	68	17.0236	109.124
218.7	9.1685	256.9	27.3673	247.3	-0.2787		17.0366	-6.1343	17.0366	-8.01841	17.0366	19.0744	17.0366	-12.5065	17.0366	9.8432	17.0366	-39.6018	17.0366	26.3324		17.0366	-18.4701	17.0366	41.2641	17.0366	19.278	17.0366	-57.4576	17.0366	0.46098	17.0366	61	17.0366	142.277
218.8	9.3073	257.3	27.8669	247.5	-0.284		17.0496	9.88945	17.0496	20.9316	17.0496	30.5538	17.0496	67.5055	17.0496	13.8991	17.0496	-70.515	17.0496	-9.33142		17.0496	-3.21437	17.0496	12.2012	17.0496	9.15839	17.0496	-47.0924	17.0496	8.41852	17.0496	67	17.0496	147.444
219.6	9.4393	257.7	28.3506	247.8	-0.276		17.0626	28.2022	17.0626	34.3267	17.0626	40.571	17.0626	16.0274	17.0626	-25.6538	17.0626	-25.7447	17.0626	-77.578		17.0626	39.5996	17.0626	-57.911	17.0626	-3.57955	17.0626	-41.8984	17.0626	32.8822	17.0626	84	17.0626	152.483
220	9.5616	258.3	28.8253	248.2	-0.2665		17.0756	13.2958	17.0756	-2.53756	17.0756	1.41509	17.0756	-4.91169	17.0756	-29.4484	17.0756	30.929	17.0756	-48.3166		17.0756	49.6432	17.0756	-51.063	17.0756	-12.4206	17.0756	-5.20941	17.0756	-5.21897	17.0756	78	17.0756	140.365
220.4	9.6777	258.8	29.4103	248.6	-0.2681		17.0886	-13.8851	17.0886	12.7244	17.0886	-21.0118	17.0886	10.5158	17.0886	46.269	17.0886	26.9312	17.0886	-1.62218		17.0886	29.2329	17.0886	21.4528	17.0886	-20.5417	17.0886	23.6861	17.0886	-19.467	17.0886	76	17.0886	176.051
220.9	9.799	258.9	29.9422	248.7	-0.2771		17.1016	12.6156	17.1016	43.1847	17.1016	-19.9868	17.1016	43.9852	17.1016	5.2311	17.1016	34.8815	17.1016	-21.6206		17.1016	-28.8501	17.1016	52.1477	17.1016	-1.94278	17.1016	2.30935	17.1016	27.0961	17.1016	55	17.1016	120.863
221.6	9.9277	259.8	30.5287	249.3	-0.2755		17.1146	22.26	17.1146	27.7248	17.1146	-23.1164	17.1146	33.1964	17.1146	-31.6438	17.1146	11.4201	17.1146	-13.747		17.1146	-17.9883	17.1146	27.9026	17.1146	-59.8603	17.1146	11.2683	17.1146	47.9569	17.1146	80	17.1146	104.482
221.7	10.0756	260.3	31.1359	249.6	-0.267		17.1276	1.31105	17.1276	-35.3104	17.1276	-37.225	17.1276	-0.93601	17.1276	-3.22577	17.1276	-1.46214	17.1276	21.1821		17.1276	25.6242	17.1276	59.9442	17.1276	-67.5746	17.1276	31.2058	17.1276	28.701	17.1276	84	17.1276	140.553
222.2	10.2605	260.6	31.7743	250	-0.2575		17.1406	-9.21062	17.1406	-25.5402	17.1406	-2.28235	17.1406	-15.4244	17.1406	30.1563	17.1406	33.8802	17.1406	-28.7783		17.1406	35.3698	17.1406	47.1032	17.1406	-41.6341	17.1406	19.9456	17.1406	5.89009	17.1406	73	17.1406	146.345
222.5	10.4433	261.1	32.4032	250.4	-0.266		17.1536	0.39737	17.1536	44.4649	17.1536	-31.0421	17.1536	-61.7396	17.1536	28.7791	17.1536	-8.67156	17.1536	-13.8535		17.1536	5.02625	17.1536	-3.12121	17.1536	-20.9019	17.1536	1.79198	17.1536	-17.5203	17.1536	59	17.1536	160.4
222.8	10.6033	261.6	32.9791	251	-0.2564		17.1666	3.60628	17.1666	41.2239	17.1666	-47.3335	17.1666	-29.4646	17.1666	-15.4177	17.1666	-29.0042	17.1666	23.6976		17.1666	-0.58104	17.1666	5.07648	17.1666	-8.36887	17.1666	-16.4471	17.1666	-33.3405	17.1666	85	17.1666	166.502
223.5	10.7585	261.8	33.5736	251	-0.2787		17.1796	-7.22887	17.1796	-29.5041	17.1796	5.28109	17.1796	48.7748	17.1796	-1.50642	17.1796	-4.08587	17.1796	43.118		17.1796	12.2827	17.1796	29.6681	17.1796	-6.60104	17.1796	-3.24737	17.1796	-20.5394	17.1796	58	17.1796	155.421
223.9	10.9137	261.8	34.1309	251.5	-0.2612		17.1926	10.5705	17.1926	-45.2265	17.1926	49.843	17.1926	16.798	17.1926	1.31512	17.1926	-30.658	17.1926	87.2001		17.1926	7.05395	17.1926	25.8999	17.1926	21.833	17.1926	12.8027	17.1926	20.036	17.1926	109	17.1926	70.9763
224.1	11.061	262.3	34.6947	251.8	-0.2623		17.2056	24.9574	17.2056	-3.95458	17.2056	14.4574	17.2056	-30.1093	17.2056	-17.6446	17.2056	-52.5939	17.2056	59.4559		17.2056	32.1737	17.2056	1.74556	17.2056	-3.34078	17.2056	23.6098	17.2056	43.3627	17.2056	107	17.2056	96.6255
224.8	11.2274	262.9	35.3034	252.3	-0.2691		17.2186	24.4106	17.2186	-13.9064	17.2186	-42.0476	17.2186	-7.13941	17.2186	-7.50388	17.2186	-11.7147	17.2186	-12.0484		17.2186	50.5907	17.2186	19.9691	17.2186	-51.9654	17.2186	44.0541	17.2186	28.0859	17.2186	79	17.2186	103.902
225.3	11.4335	263	35.9191	252.6	-0.2564		17.2316	20.3696	17.2316	-49.7946	17.2316	-34.4176	17.2316	12.971	17.2316	12.992	17.2316	27.8218	17.2316	-36.0342		17.2316	32.4119	17.2316	68.7822	17.2316	-34.9059	17.2316	31.4071	17.2316	35.2304	17.2316	69	17.2316	69.2548
226	11.6428	263.6	36.6248	253.2	-0.2548		17.2446	-0.46552	17.2446	-8.04051	17.2446	-6.03067	17.2446	-3.92651	17.2446	0.35009	17.2446	23.8675	17.2446	-32.5197		17.2446	-6.08148	17.2446	77.6414	17.2446	-7.10958	17.2446	7.10742	17.2446	60.7513	17.2446	60	17.2446	74.5722
226	11.843	264.3	37.3268	253.3	-0.2437		17.2576	-3.58634	17.2576	14.0727	17.2576	4.8907	17.2576	-3.42995	17.2576	-11.4881	17.2576	34.5801	17.2576	-44.2597		17.2576	-3.95965	17.2576	19.1905	17.2576	-7.82657	17.2576	6.18884	17.2576	0.1247	17.2576	60	17.2576	41.1677
226.8	12.0264	264.7	38.0452	253.6	-0.2416		17.2706	-8.1495	17.2706	-30.5253	17.2706	7.9287	17.2706	0.91012	17.2706	24.7435	17.2706	6.14232	17.2706	-38.4029		17.2706	24.6412	17.2706	1.94606	17.2706	13.0882	17.2706	-20.2362	17.2706	-54.5723	17.2706	56	17.2706	109.141
227.4	12.1964	265.1	38.8511	253.9	-0.2501		17.2836	-1.38105	17.2836	-22.5454	17.2836	20.7506	17.2836	12.5503	17.2836	31.5039	17.2836	-42.5506	17.2836	12.6609		17.2836	0.90342	17.2836	14.5854	17.2836	58.8263	17.2836	-21.3636	17.2836	-0.23258	17.2836	69	17.2836	101.856
227.7	12.3607	265.6	39.6061	254.3	-0.2395		17.2966	-22.4289	17.2966	-2.18657	17.2966	-1.27371	17.2966	8.41704	17.2966	3.08871	17.2966	-27.8783	17.2966	51.2181		17.2966	12.1945	17.2966	-8.57447	17.2966	40.2255	17.2966	-0.8871	17.2966	6.73034	17.2966	83	17.2966	109.883
228.2	12.5376	265.8	40.3145	254.5	-0.2543		17.3096	-74.2901	17.3096	-21.4828	17.3096	2.6349	17.3096	-35.2433	17.3096	0.64745	17.3096	24.5575	17.3096	32.3491		17.3096	-6.49589	17.3096	24.4461	17.3096	1.54955	17.3096	-16.9583	17.3096	-43.9048	17.3096	99	17.3096	187.134
228.6	12.712	266.5	40.9566	254.8	-0.2469		17.3226	-40.8641	17.3226	-5.03383	17.3226	28.2397	17.3226	-5.68373	17.3226	31.5588	17.3226	50.532	17.3226	-1.47872		17.3226	-90.7604	17.3226	29.549	17.3226	-15.4073	17.3226	21.1935	17.3226	-27.4161	17.3226	114	17.3226	137.932
229.1	12.9292	266.9	41.5293	255.1	-0.2342		17.3356	5.82536	17.3356	33.717	17.3356	-6.17629	17.3356	17.6461	17.3356	-12.6885	17.3356	25.3137	17.3356	-6.38098		17.3356	-78.8713	17.3356	19.1101	17.3356	-28.8369	17.3356	19.5397	17.3356	26.4565	17.3356	99	17.3356	111.026
229.4	13.1671	267.5	42.1694	255.5	-0.2321		17.3486	13.8211	17.3486	20.0073	17.3486	-44.9605	17.3486	18.588	17.3486	-2.52305	17.3486	53.344	17.3486	44.6308		17.3486	-19.1745	17.3486	41.923	17.3486	7.72038	17.3486	-12.7733	17.3486	41.7733	17.3486	68	17.3486	93.774
230	13.45	268	42.8057	255.8	-0.2326		17.3616	-14.9449	17.3616	8.49126	17.3616	4.09652	17.3616	-6.15636	17.3616	17.324	17.3616	36.742	17.3616	41.9059		17.3616	42.3112	17.3616	49.9631	17.3616	4.75736	17.3616	-1.60545	17.3616	32.7075	17.3616	75	17.3616	73.1657
230.3	13.7366	268.2	43.4743	256.5	-0.2442		17.3746	0.38921	17.3746	-31.3834	17.3746	3.21426	17.3746	-11.7582	17.3746	-3.83247	17.3746	17.7745	17.3746	2.19478		17.3746	64.6704	17.3746	24.8996	17.3746	37.6894	17.3746	-3.95549	17.3746	22.859	17.3746	89	17.3746	125.3
230.9	14.0116	268.5	44.189	256.7	-0.2315		17.3876	-4.99457	17.3876	16.6614	17.3876	25.1721	17.3876	10.9446	17.3876	55.9967	17.3876	37.2174	17.3876	-17.1225		17.3876	44.344	17.3876	5.77446	17.3876	9.94171	17.3876	-18.0897	17.3876	20.899	17.3876	72	17.3876	88.7393
231.3	14.2924	268.7	44.9408	257	-0.2162		17.4006	6.2505	17.4006	37.5674	17.4006	13.3721	17.4006	2.85976	17.4006	9.75421	17.4006	14.6637	17.4006	14.8636		17.4006	-20.7018	17.4006	-1.72946	17.4006	-12.6483	17.4006	-21.8154	17.4006	19.2338	17.4006	107	17.4006	116.782
231.7	14.579	269.1	45.7806	257.3	-0.2342		17.4136	2.29428	17.4136	28.8613	17.4136	54.2582	17.4136	-4.27647	17.4136	3.53653	17.4136	1.53572	17.4136	8.95368		17.4136	-20.0806	17.4136	-4.81036	17.4136	-12.2416	17.4136	-36.7267	17.4136	58.3587	17.4136	79	17.4136	140.982
232.1	14.8763	269.6	46.5631	257.7	-0.2321		17.4266	-10.9722	17.4266	4.52472	17.4266	93.2865	17.4266	-3.54492	17.4266	36.4237	17.4266	-15.945	17.4266	-34.9276		17.4266	4.86827	17.4266	4.22791	17.4266	-11.5924	17.4266	-34.3621	17.4266	11.9543	17.4266	80	17.4266	128.818
232.4	15.1263	269.8	47.3388	258.1	-0.2045		17.4396	7.64888	17.4396	6.96657	17.4396	26.4136	17.4396	-15.132	17.4396	37.8605	17.4396	-32.4731	17.4396	8.98848		17.4396	-6.25067	17.4396	13.3687	17.4396	-2.87985	17.4396	-9.05788	17.4396	-37.0833	17.4396	83	17.4396	67.4247
232.7	15.3944	270.3	48.1134	258.3	-0.2294		17.4526	3.02414	17.4526	-6.49482	17.4526	-11.487	17.4526	-5.52042	17.4526	-24.2309	17.4526	28.1784	17.4526	49.8623		17.4526	29.2696	17.4526	9.77423	17.4526	14.8085	17.4526	29.9342	17.4526	-21.7955	17.4526	94	17.4526	51.61
233.3	15.6572	270.7	48.9177	258.9	-0.2252		17.4656	-19.4425	17.4656	17.8002	17.4656	-4.73092	17.4656	-25.3561	17.4656	-63.3296	17.4656	-2.92024	17.4656	20.5785		17.4656	51.869	17.4656	1.61428	17.4656	-17.9949	17.4656	-13.9751	17.4656	-12.3223	17.4656	100	17.4656	54.7993
233.8	15.9232	271.3	49.786	259.3	-0.2299		17.4786	-15.9527	17.4786	6.58409	17.4786	-31.6533	17.4786	-16.6335	17.4786	-56.7392	17.4786	24.318	17.4786	-80.4635		17.4786	81.365	17.4786	-23.204	17.4786	-52.5682	17.4786	10.2791	17.4786	-5.09151	17.4786	68	17.4786	162.148
234.3	16.2188	271.7	50.5522	259.9	-0.222		17.4916	31.1862	17.4916	-1.58935	17.4916	-53.7408	17.4916	26.6886	17.4916	-9.02698	17.4916	23.8602	17.4916	-104.164		17.4916	8.05187	17.4916	-5.34159	17.4916	-8.93274	17.4916	30.9844	17.4916	-16.1237	17.4916	83	17.4916	138.742
234.7	16.4848	272	51.2732	260.1	-0.2225		17.5046	0.37415	17.5046	-47.7656	17.5046	-51.0474	17.5046	5.52986	17.5046	17.533	17.5046	8.3983	17.5046	-3.46333		17.5046	-17.3259	17.5046	-12.8398	17.5046	18.4492	17.5046	7.40786	17.5046	-38.2984	17.5046	82	17.5046	203.014
235.3	16.7513	272.5	52.015	260.6	-0.2172		17.5176	2.94037	17.5176	-29.9669	17.5176	19.2236	17.5176	-50.5435	17.5176	16.4632	17.5176	5.62548	17.5176	22.5862		17.5176	-11.6831	17.5176	46.074	17.5176	-7.33561	17.5176	-43.5335	17.5176	34.6547	17.5176	97	17.5176	163.998
235.5	17.0226	272.5	52.7048	261.2	-0.2246		17.5306	-15.2991	17.5306	-8.31087	17.5306	52.9269	17.5306	-5.50532	17.5306	39.9787	17.5306	11.8983	17.5306	36.2355		17.5306	15.4851	17.5306	25.4505	17.5306	38.563	17.5306	-12.1563	17.5306	-4.51499	17.5306	83	17.5306	91.2632
235.6	17.2875	272.9	53.3438	261.4	-0.2363		17.5436	-35.4937	17.5436	-4.29753	17.5436	26.1071	17.5436	-4.81355	17.5436	25.5151	17.5436	20.6262	17.5436	44.9806		17.5436	-4.39176	17.5436	2.62332	17.5436	4.09571	17.5436	1.57543	17.5436	-19.6706	17.5436	86	17.5436	121.93
236.1	17.5418	273.1	54.006	262	-0.2125		17.5566	35.5323	17.5566	-8.63773	17.5566	4.18084	17.5566	50.6796	17.5566	17.2145	17.5566	93.8828	17.5566	-10.474		17.5566	-5.91803	17.5566	1.4484	17.5566	38.4219	17.5566	-34.1135	17.5566	11.2363	17.5566	91	17.5566	124.088
236	17.7908	273.4	54.6752	262.4	-0.2019		17.5696	10.64	17.5696	-26.6657	17.5696	6.76409	17.5696	-12.5327	17.5696	-22.7646	17.5696	31.6	17.5696	4.77232		17.5696	-0.75441	17.5696	-32.1853	17.5696	-13.3905	17.5696	-11.2955	17.5696	56.5396	17.5696	102	17.5696	122.48
236.6	18.0509	273.5	55.3815	262.8	-0.2066		17.5826	-15.7423	17.5826	-79.5312	17.5826	-40.323	17.5826	-5.37222	17.5826	-13.5603	17.5826	39.1405	17.5826	30.143		17.5826	17.4798	17.5826	-26.7432	17.5826	-22.1102	17.5826	-55.3826	17.5826	-30.5908	17.5826	98	17.5826	88.3579
237.2	18.3148	273.8	56.1333	263.3	-0.2045		17.5956	13.8925	17.5956	-14.0621	17.5956	-8.03754	17.5956	8.30305	17.5956	52.1088	17.5956	56.435	17.5956	7.19698		17.5956	14.9253	17.5956	-20.5256	17.5956	-30.6334	17.5956	-21.3198	17.5956	-3.67031	17.5956	108	17.5956	122.052
237.1	18.6078	274.3	56.9683	263.6	-0.2172		17.6086	-1.41365	17.6086	-45.6301	17.6086	-27.1633	17.6086	-26.3607	17.6086	34.0565	17.6086	23.6662	17.6086	-6.04609		17.6086	-12.1243	17.6086	37.9227	17.6086	-20.2346	17.6086	-14.1556	17.6086	-40.9118	17.6086	76	17.6086	146.762
238	18.9442	274.5	57.7715	264.2	-0.2066		17.6216	-9.94621	17.6216	30.8258	17.6216	-25.1212	17.6216	23.2304	17.6216	-23.1111	17.6216	36.9087	17.6216	60.9192		17.6216	-49.8367	17.6216	33.5361	17.6216	-58.9487	17.6216	18.3841	17.6216	-45.9061	17.6216	85	17.6216	125.407
238.3	19.2918	274.8	58.6155	264.8	-0.2231		17.6346	-52.5562	17.6346	-9.63572	17.6346	3.00144	17.6346	38.9495	17.6346	-25.0836	17.6346	58.2664	17.6346	-0.17436		17.6346	-25.0796	17.6346	-12.2176	17.6346	23.4329	17.6346	37.2837	17.6346	8.5837	17.6346	76	17.6346	97.0486
238.9	19.6277	274.8	59.4468	265	-0.2183		17.6476	-15.2364	17.6476	-0.69347	17.6476	14.3516	17.6476	-30.0486	17.6476	-4.14282	17.6476	33.5987	17.6476	41.7793		17.6476	-57.482	17.6476	-27.1155	17.6476	-10.4456	17.6476	-13.8873	17.6476	-19.0329	17.6476	114	17.6476	117.699
239.1	19.9694	275.3	60.1864	265.5	-0.2061		17.6606	28.8911	17.6606	-61.4181	17.6606	24.0795	17.6606	-52.1931	17.6606	-39.4051	17.6606	-14.0229	17.6606	-20.4673		17.6606	38.4586	17.6606	26.8784	17.6606	6.13478	17.6606	-25.7534	17.6606	32.0667	17.6606	86	17.6606	200.483
239.5	20.2974	275.8	60.8163	266	-0.1939		17.6736	-42.6454	17.6736	-46.4368	17.6736	17.1618	17.6736	-56.4268	17.6736	-33.908	17.6736	-32.789	17.6736	-12.6948		17.6736	28.8721	17.6736	79.0881	17.6736	-37.3149	17.6736	-37.9177	17.6736	-7.20115	17.6736	84	17.6736	137.239
239.7	20.5919	275.8	61.4744	266.3	-0.1982		17.6866	11.7478	17.6866	6.27107	17.6866	15.8532	17.6866	-15.5601	17.6866	-38.8501	17.6866	5.01652	17.6866	42.5351		17.6866	52.8695	17.6866	86.7776	17.6866	-59.2531	17.6866	-16.6419	17.6866	-75.4837	17.6866	55	17.6866	90.6564
240.1	20.8484	276.5	62.019	266.8	-0.1982		17.6996	-27.37	17.6996	31.6736	17.6996	18.5913	17.6996	90.5078	17.6996	-10.9987	17.6996	17.729	17.6996	34.8665		17.6996	47.9401	17.6996	-12.6549	17.6996	6.28672	17.6996	13.4275	17.6996	-18.4975	17.6996	94	17.6996	66.4066
240.3	21.091	277	62.5557	267.3	-0.2072		17.7126	-21.6071	17.7126	56.1604	17.7126	32.7302	17.7126	48.895	17.7126	24.771	17.7126	34.2589	17.7126	1.54652		17.7126	-20.4539	17.7126	-40.9486	17.7126	-24.512	17.7126	38.0286	17.7126	-3.4259	17.7126	99	17.7126	95.6138
241	21.3893	277.3	63.138	267.5	-0.2019		17.7256	-4.20637	17.7256	23.5363	17.7256	87.5514	17.7256	21.546	17.7256	-22.9004	17.7256	6.6887	17.7256	57.7788		17.7256	40.5226	17.7256	28.6432	17.7256	33.9865	17.7256	17.2519	17.7256	-22.2778	17.7256	106	17.7256	121.612
241.1	21.6871	278.1	63.7701	267.9	-0.1902		17.7386	48.5735	17.7386	-37.0107	17.7386	35.5495	17.7386	-48.2603	17.7386	-12.4003	17.7386	-29.0829	17.7386	25.3228		17.7386	54.7693	17.7386	-17.2391	17.7386	39.8564	17.7386	55.888	17.7386	-24.1604	17.7386	95	17.7386	127.49
241.7	22.0341	278.2	64.4472	268.3	-0.1955		17.7516	6.56847	17.7516	-3.42626	17.7516	-27.9367	17.7516	-55.1641	17.7516	25.846	17.7516	-37.6752	17.7516	-39.1943		17.7516	-16.5897	17.7516	7.62184	17.7516	-42.7214	17.7516	-23.8643	17.7516	-10.7735	17.7516	107	17.7516	127.974
241.9	22.3679	278.7	65.0528	268.7	-0.1865		17.7646	5.20811	17.7646	-42.3972	17.7646	-48.8943	17.7646	-3.10641	17.7646	24.6697	17.7646	0.06634	17.7646	7.36222		17.7646	29.9865	17.7646	-29.9281	17.7646	-54.5882	17.7646	14.714	17.7646	49.163	17.7646	50	17.7646	126.114
242.6	22.7382	279.2	65.5699	269.3	-0.2008		17.7776	41.8732	17.7776	21.5134	17.7776	-28.8525	17.7776	38.269	17.7776	-3.3689	17.7776	-12.6944	17.7776	-82.8522		17.7776	6.54051	17.7776	-45.4663	17.7776	-12.132	17.7776	52.7756	17.7776	-13.1692	17.7776	76	17.7776	4.79636
242.7	23.0991	279.4	66.0451	269.9	-0.1902		17.7906	11.7173	17.7906	47.8208	17.7906	-48.2434	17.7906	43.2655	17.7906	-15.7807	17.7906	-13.6748	17.7906	-93.8825		17.7906	-7.36847	17.7906	-43.1924	17.7906	-2.39818	17.7906	-47.1412	17.7906	-43.9482	17.7906	46	17.7906	110.048
243.2	23.4662	280.1	66.5956	270.4	-0.1929		17.8036	5.50827	17.8036	-39.1623	17.8036	-60.5892	17.8036	12.7398	17.8036	-92.8567	17.8036	28.7993	17.8036	78.215		17.8036	53.2276	17.8036	18.1826	17.8036	1.63997	17.8036	-3.3827	17.8036	-12.7849	17.8036	50	17.8036	124.425
243.5	23.8074	280.3	67.1959	270.6	-0.186		17.8166	-24.5597	17.8166	-38.1467	17.8166	-23.4242	17.8166	-0.74087	17.8166	79.5016	17.8166	95.0164	17.8166	25.8317		17.8166	-19.0991	17.8166	-44.1509	17.8166	22.954	17.8166	-16.2107	17.8166	-12.7191	17.8166	47	17.8166	59.8028
243.8	24.1174	281	67.8847	271	-0.1891		17.8296	-13.6693	17.8296	-30.859	17.8296	46.5159	17.8296	-36.2996	17.8296	-4.47823	17.8296	19.0292	17.8296	-44.5336		17.8296	-15.3962	17.8296	-34.4883	17.8296	48.8162	17.8296	19.0381	17.8296	-12.4228	17.8296	50	17.8296	75.1312
244.4	24.4162	281.2	68.6291	271.7	-0.1944		17.8426	-37.0396	17.8426	-37.0605	17.8426	-6.93427	17.8426	-41.0382	17.8426	50.8057	17.8426	-27.1657	17.8426	58.1846		17.8426	-19.4362	17.8426	26.1819	17.8426	-34.602	17.8426	0.49337	17.8426	-36.653	17.8426	57	17.8426	85.1207
244.7	24.7468	281.7	69.4598	272	-0.2019		17.8556	18.7229	17.8556	11.9557	17.8556	-9.65883	17.8556	63.6748	17.8556	-28.1776	17.8556	-21.6688	17.8556	-23.5879		17.8556	29.3378	17.8556	27.9526	17.8556	-31.2298	17.8556	-9.04291	17.8556	24.2898	17.8556	84	17.8556	65.2172
245.3	25.088	281.8	70.3764	272.3	-0.1913		17.8686	-20.8802	17.8686	24.5954	17.8686	4.33016	17.8686	-43.9726	17.8686	36.379	17.8686	-0.44146	17.8686	-45.3883		17.8686	-23.1528	17.8686	-42.0466	17.8686	-3.27877	17.8686	16.8142	17.8686	18.3784	17.8686	97	17.8686	84.6397
245.5	25.4488	281.7	71.1515	272.7	-0.1929		17.8816	-6.19376	17.8816	13.5451	17.8816	-14.2546	17.8816	-38.1055	17.8816	-3.6952	17.8816	44.4759	17.8816	-22.7699		17.8816	1.3492	17.8816	31.0812	17.8816	82.9101	17.8816	-26.4245	17.8816	-20.1067	17.8816	80	17.8816	92.2173
246.1	25.7741	282.2	71.8578	273.2	-0.1971		17.8946	34.0636	17.8946	-28.8463	17.8946	-48.5727	17.8946	-31.8941	17.8946	-19.6578	17.8946	-28.7713	17.8946	-50.8291		17.8946	62.2397	17.8946	45.0364	17.8946	-15.4077	17.8946	-22.9691	17.8946	-70.4166	17.8946	74	17.8946	107.576
245.9	26.0772	282.5	72.4522	273.6	-0.1891		17.9076	-7.55848	17.9076	-42.6338	17.9076	96.8088	17.9076	-6.33779	17.9076	50.7867	17.9076	5.71638	17.9076	60.6895		17.9076	-3.10009	17.9076	-36.5856	17.9076	18.2793	17.9076	-17.9264	17.9076	-22.2232	17.9076	92	17.9076	68.8731
246.7	26.403	283	73.0403	273.8	-0.177		17.9206	-13.7866	17.9206	-20.3155	17.9206	1.36555	17.9206	27.3338	17.9206	26.575	17.9206	34.1691	17.9206	55.8554		17.9206	13.7693	17.9206	-51.5192	17.9206	15.8911	17.9206	36.9195	17.9206	24.4706	17.9206	99	17.9206	62.397
247.1	26.7696	283.6	73.7328	274.2	-0.1791		17.9336	-14.9474	17.9336	-4.36409	17.9336	60.487	17.9336	-7.89228	17.9336	-38.8414	17.9336	-20.0962	17.9336	-29.8128		17.9336	9.86959	17.9336	-28.0929	17.9336	-20.0518	17.9336	23.3619	17.9336	15.1371	17.9336	95	17.9336	33.3828
247.6	27.1606	283.8	74.4576	274.6	-0.1722		17.9466	-8.4377	17.9466	-8.44109	17.9466	37.8903	17.9466	83.1368	17.9466	49.6551	17.9466	-31.2015	17.9466	16.9949		17.9466	42.4017	17.9466	1.64266	17.9466	5.36463	17.9466	-35.5405	17.9466	-1.40213	17.9466	71	17.9466	135.485
247.9	27.5924	284.3	75.247	275	-0.1913		17.9596	-11.7102	17.9596	-28.4636	17.9596	10.2961	17.9596	-13.3598	17.9596	-9.87148	17.9596	24.3244	17.9596	-68.6294		17.9596	23.2401	17.9596	-13.8086	17.9596	-51.9564	17.9596	2.43755	17.9596	32.8108	17.9596	61	17.9596	68.7702
248.4	28.0608	284.8	76.0444	275.4	-0.1876		17.9726	65.0806	17.9726	34.9351	17.9726	-28.3097	17.9726	-21.1308	17.9726	11.7972	17.9726	2.49597	17.9726	-45.3217		17.9726	-39.006	17.9726	-57.0997	17.9726	-58.1997	17.9726	-53.8328	17.9726	-34.1466	17.9726	80	17.9726	74.5967
248.7	28.5233	284.8	76.8434	275.8	-0.1876		17.9856	-14.2319	17.9856	-0.29446	17.9856	2.10832	17.9856	-33.5677	17.9856	34.3571	17.9856	-25.7806	17.9856	33.6252		17.9856	-38.1051	17.9856	0.2236	17.9856	-69.028	17.9856	-49.9949	17.9856	44.9463	17.9856	63	17.9856	45.3343
249.2	28.9483	285.5	77.4532	276.2	-0.1823		17.9986	-1.45323	17.9986	-7.37245	17.9986	32.5846	17.9986	-71.3979	17.9986	-24.46	17.9986	13.2766	17.9986	-30.4632		17.9986	19.9826	17.9986	-0.47855	17.9986	-4.36869	17.9986	26.4569	17.9986	-29.8426	17.9986	66	17.9986	111.937
249.7	29.3954	286.2	77.9978	276.4	-0.1664		18.0116	28.5236	18.0116	-16.789	18.0116	16.2462	18.0116	-5.17684	18.0116	-6.34923	18.0116	-4.67007	18.0116	-63.5194		18.0116	56.6954	18.0116	14.9815	18.0116	23.7428	18.0116	35.1583	18.0116	-28.6654	18.0116	60	18.0116	94.6705
250	29.7806	286.5	78.3968	276.8	-0.1796		18.0246	-19.7983	18.0246	-28.677	18.0246	-0.14002	18.0246	18.8782	18.0246	30.3539	18.0246	-21.197	18.0246	-60.5324		18.0246	23.6184	18.0246	27.8316	18.0246	15.1377	18.0246	8.93526	18.0246	51.7237	18.0246	78	18.0246	175.434
250.5	30.1086	287	78.7989	277.1	-0.1785		18.0376	-9.6397	18.0376	0.0074	18.0376	4.979	18.0376	53.3409	18.0376	-37.7195	18.0376	4.19418	18.0376	1.93249		18.0376	15.8714	18.0376	25.2525	18.0376	26.7999	18.0376	14.9367	18.0376	-5.83482	18.0376	54	18.0376	82.6107
250.9	30.4265	287.6	79.306	277.3	-0.1838		18.0506	-42.1818	18.0506	-16.1987	18.0506	-7.56669	18.0506	53.3468	18.0506	-34.8752	18.0506	25.0252	18.0506	26.7304		18.0506	12.0267	18.0506	0.86229	18.0506	-12.18	18.0506	25.0845	18.0506	5.21976	18.0506	76	18.0506	44.0831
251.2	30.8005	288	79.92	278	-0.1717		18.0636	58.0213	18.0636	-12.2023	18.0636	35.2437	18.0636	13.7505	18.0636	-62.0891	18.0636	96.859	18.0636	67.4338		18.0636	10.5945	18.0636	-7.90384	18.0636	-29.7889	18.0636	-1.37092	18.0636	26.6081	18.0636	59	18.0636	37.47
251.3	31.1878	288.3	80.6199	278.1	-0.1929		18.0766	30.0581	18.0766	-25.3174	18.0766	39.2274	18.0766	-22.3013	18.0766	-2.65644	18.0766	75.2247	18.0766	19.7613		18.0766	25.5147	18.0766	18.3054	18.0766	21.2757	18.0766	26.4255	18.0766	91.856	18.0766	92	18.0766	108.725
252.2	31.6122	288.9	81.3421	278.5	-0.1897		18.0896	-58.5193	18.0896	4.83453	18.0896	29.4349	18.0896	-23.55	18.0896	20.7682	18.0896	39.2088	18.0896	-11.4793		18.0896	33.3798	18.0896	12.1812	18.0896	-9.72138	18.0896	12.9691	18.0896	53.3268	18.0896	72	18.0896	146.278
252.3	32.08	289.5	81.9974	278.9	-0.1891		18.1026	-31.6246	18.1026	-16.3556	18.1026	-41.0715	18.1026	29.1389	18.1026	40.8427	18.1026	-16.4583	18.1026	-37.8867		18.1026	36.0303	18.1026	-7.1124	18.1026	2.38382	18.1026	29.4241	18.1026	21.6052	18.1026	106	18.1026	163.972
252.7	32.5171	289.7	82.62	279.1	-0.1568		18.1156	24.0834	18.1156	-38.9308	18.1156	-33.5602	18.1156	-34.3383	18.1156	9.73932	18.1156	-42.4611	18.1156	-15.3201		18.1156	21.8244	18.1156	5.54	18.1156	-6.59164	18.1156	11.4417	18.1156	56.5284	18.1156	87	18.1156	118.798
252.9	32.9336	290.3	83.2531	279.7	-0.1717		18.1286	56.5611	18.1286	-19.8343	18.1286	15.0524	18.1286	0.82639	18.1286	-21.1895	18.1286	-19.3118	18.1286	-36.7767		18.1286	-51.114	18.1286	-47.8296	18.1286	30.3093	18.1286	2.20145	18.1286	27.611	18.1286	107	18.1286	81.5656
253.2	33.3966	290.9	84.0251	280.1	-0.1664		18.1416	57.2682	18.1416	-32.3625	18.1416	-18.8941	18.1416	-36.0802	18.1416	32.7728	18.1416	6.69871	18.1416	-11.5117		18.1416	-20.5489	18.1416	25.5016	18.1416	11.4306	18.1416	21.8139	18.1416	-4.1109	18.1416	66	18.1416	129.945
253.7	33.8109	291.5	84.8182	280.3	-0.1642		18.1546	46.6554	18.1546	-12.5364	18.1546	-37.8224	18.1546	-35.3196	18.1546	25.1411	18.1546	3.64128	18.1546	-8.31543		18.1546	-43.493	18.1546	18.1107	18.1546	-26.5309	18.1546	-30.2004	18.1546	-49.7144	18.1546	82	18.1546	82.843
254.2	34.2173	291.8	85.5324	280.7	-0.1759		18.1676	3.25402	18.1676	-19.5248	18.1676	-15.0847	18.1676	-51.8228	18.1676	-15.6581	18.1676	-13.733	18.1676	85.4471		18.1676	-6.02342	18.1676	44.92	18.1676	-37.2386	18.1676	-18.0151	18.1676	-5.1565	18.1676	85	18.1676	48.8378
254.8	34.6194	292.5	86.1963	281.2	-0.1552		18.1806	24.3903	18.1806	10.2312	18.1806	-21.9767	18.1806	-34.2694	18.1806	-20.0942	18.1806	16.9866	18.1806	37.4524		18.1806	47.7563	18.1806	48.2632	18.1806	-47.5687	18.1806	-11.6219	18.1806	-33.7725	18.1806	116	18.1806	80.788
254.9	35.0348	292.7	86.8638	281.1	-0.1637		18.1936	32.7532	18.1936	62.0429	18.1936	13.264	18.1936	-2.55705	18.1936	-2.0221	18.1936	-4.4394	18.1936	-5.64406		18.1936	16.0908	18.1936	29.6713	18.1936	-12.2783	18.1936	-41.4392	18.1936	-47.2222	18.1936	100	18.1936	119.187
255.6	35.5005	293.4	87.5907	281.8	-0.1605		18.2066	-6.42931	18.2066	6.89006	18.2066	30.3928	18.2066	15.355	18.2066	-6.4401	18.2066	-1.00852	18.2066	10.2317		18.2066	-13.5182	18.2066	6.70784	18.2066	-2.20186	18.2066	-0.8614	18.2066	-54.0922	18.2066	102	18.2066	100.501
256	35.9525	293.7	88.3113	282.1	-0.1738		18.2196	14.2678	18.2196	-22.7157	18.2196	35.4711	18.2196	8.81125	18.2196	24.1012	18.2196	-6.55083	18.2196	30.4371		18.2196	17.701	18.2196	20.4265	18.2196	-32.1811	18.2196	-8.5186	18.2196	-27.9978	18.2196	107	18.2196	137.858
256.2	36.3954	293.8	88.9826	282.5	-0.1605		18.2326	11.178	18.2326	-21.9666	18.2326	-11.2316	18.2326	-16.2857	18.2326	16.3625	18.2326	16.4311	18.2326	25.6743		18.2326	6.77737	18.2326	36.6672	18.2326	-40.6306	18.2326	-18.4537	18.2326	-37.3007	18.2326	89	18.2326	147.896
256.6	36.7912	294.3	89.6777	282.8	-0.16		18.2456	19.8944	18.2456	-84.1986	18.2456	-24.2445	18.2456	-18.0559	18.2456	28.7342	18.2456	28.6757	18.2456	10.6569		18.2456	4.3057	18.2456	-17.1166	18.2456	-1.96863	18.2456	-28.3986	18.2456	-5.17598	18.2456	104	18.2456	158.894
257	37.1377	294.9	90.421	283.1	-0.1563		18.2586	12.0133	18.2586	-64.8491	18.2586	22.9668	18.2586	3.01451	18.2586	10.9565	18.2586	61.163	18.2586	14.3784		18.2586	-27.7701	18.2586	-21.4883	18.2586	-8.00992	18.2586	-7.72678	18.2586	-15.8994	18.2586	73	18.2586	55.9323
257.3	37.5138	295.2	91.2576	283.5	-0.1388		18.2716	-13.993	18.2716	-57.9468	18.2716	33.3748	18.2716	-5.44312	18.2716	13.9758	18.2716	31.0061	18.2716	7.62652		18.2716	-6.28075	18.2716	40.0108	18.2716	19.4372	18.2716	-1.76395	18.2716	9.18284	18.2716	82	18.2716	67.5505
257.8	37.917	295.9	91.9941	283.5	-0.1574		18.2846	-10.7692	18.2846	-36.589	18.2846	5.68292	18.2846	-24.1775	18.2846	36.4721	18.2846	36.7055	18.2846	13.8209		18.2846	0.65106	18.2846	47.9144	18.2846	1.47306	18.2846	-25.4163	18.2846	21.1567	18.2846	60	18.2846	43.9685
258.1	38.3748	296.2	92.7697	284.2	-0.1457		18.2976	12.4088	18.2976	-15.9652	18.2976	-10.094	18.2976	-37.39	18.2976	42.4913	18.2976	65.0697	18.2976	75.1742		18.2976	-27.2874	18.2976	-10.3687	18.2976	14.817	18.2976	-24.694	18.2976	36.5911	18.2976	78	18.2976	77.1057
258.8	38.8548	296.4	93.5931	284.3	-0.1356		18.3106	-23.856	18.3106	42.8802	18.3106	-3.70366	18.3106	18.9437	18.3106	-3.35937	18.3106	27.4844	18.3106	42.2243		18.3106	-10.504	18.3106	-33.2062	18.3106	19.0304	18.3106	-34.3135	18.3106	55.3462	18.3106	56	18.3106	114.708
259	39.4159	296.9	94.4291	284.4	-0.1542		18.3236	3.02878	18.3236	-25.5499	18.3236	-14.7446	18.3236	9.904	18.3236	8.89762	18.3236	1.4011	18.3236	-22.8925		18.3236	-14.7272	18.3236	24.6371	18.3236	37.2036	18.3236	-54.8706	18.3236	34.7317	18.3236	68	18.3236	135.677
259.5	39.9558	297.4	95.2032	284.7	-0.1494		18.3366	23.602	18.3366	-28.3466	18.3366	-65.2502	18.3366	0.61418	18.3366	68.1365	18.3366	30.7105	18.3366	6.21984		18.3366	-35.7783	18.3366	25.3367	18.3366	61.5588	18.3366	-3.38863	18.3366	-0.76344	18.3366	68	18.3366	134.458
259.8	40.5142	297.4	95.8904	285.2	-0.1399		18.3496	-10.8641	18.3496	4.55717	18.3496	-25.9074	18.3496	34.8138	18.3496	42.6243	18.3496	59.3378	18.3496	37.265		18.3496	-45.0674	18.3496	30.1196	18.3496	42.4461	18.3496	42.8823	18.3496	8.67492	18.3496	57	18.3496	102.851
260.3	41.0271	297.8	96.4668	285.1	-0.1224		18.3626	-21.5605	18.3626	-4.13152	18.3626	-32.7844	18.3626	-1.07643	18.3626	-21.7962	18.3626	16.4034	18.3626	63.3956		18.3626	-25.2359	18.3626	-15.276	18.3626	0.84183	18.3626	32.9416	18.3626	25.8679	18.3626	84	18.3626	31.5011
260.7	41.4573	298.2	96.9744	285.8	-0.142		18.3756	-9.67958	18.3756	-18.5432	18.3756	-54.7593	18.3756	-20.1552	18.3756	5.85035	18.3756	31.6364	18.3756	57.0773		18.3756	-36.9623	18.3756	35.9213	18.3756	15.2306	18.3756	34.9966	18.3756	-0.48432	18.3756	69	18.3756	96.354
260.9	41.8578	298.5	97.4385	286.1	-0.1266		18.3886	-9.8009	18.3886	-37.496	18.3886	-62.3137	18.3886	-11.1118	18.3886	8.08811	18.3886	41.784	18.3886	-10.2103		18.3886	-39.7647	18.3886	33.9818	18.3886	39.7585	18.3886	-3.95759	18.3886	-34.5364	18.3886	71	18.3886	133.734
261.5	42.2981	299	97.9731	286.3	-0.1123		18.4016	-34.837	18.4016	-31.6188	18.4016	-19.8077	18.4016	-30.1343	18.4016	-29.5459	18.4016	44.2362	18.4016	46.4412		18.4016	-54.001	18.4016	25.9886	18.4016	2.46329	18.4016	-8.13442	18.4016	13.7646	18.4016	43	18.4016	126.784
261.7	42.8777	299.3	98.4912	286.9	-0.1155		18.4146	-16.3444	18.4146	-9.8091	18.4146	-13.689	18.4146	-11.509	18.4146	-35.7911	18.4146	24.2211	18.4146	35.908		18.4146	-56.0736	18.4146	21.0731	18.4146	-7.59643	18.4146	32.4522	18.4146	67.9511	18.4146	69	18.4146	142.485
262.3	43.4293	299.8	98.9977	287.2	-0.1452		18.4276	56.4794	18.4276	-41.0585	18.4276	0.6632	18.4276	1.38377	18.4276	-12.6864	18.4276	-18.6337	18.4276	-21.1078		18.4276	15.0106	18.4276	-39.7241	18.4276	44.4276	18.4276	39.6926	18.4276	48.7865	18.4276	96	18.4276	108.478
262.5	44.002	300	99.4709	287.3	-0.1287		18.4406	28.5513	18.4406	-55.4437	18.4406	-23.4381	18.4406	31.9732	18.4406	-14.5335	18.4406	24.247	18.4406	-45.1312		18.4406	36.3086	18.4406	6.67667	18.4406	36.3245	18.4406	10.5359	18.4406	19.8578	18.4406	91	18.4406	77.4628
262.6	44.5557	300.4	99.9037	288.2	-0.1287		18.4536	-17.596	18.4536	-28.0316	18.4536	-21.4243	18.4536	3.60483	18.4536	-4.05444	18.4536	7.69963	18.4536	-38.0713		18.4536	-5.61974	18.4536	-7.34461	18.4536	9.3037	18.4536	6.5413	18.4536	-5.95609	18.4536	66	18.4536	106.922
262.9	45.2005	300.9	100.275	288.4	-0.1219		18.4666	-2.64784	18.4666	-8.28853	18.4666	-19.8585	18.4666	5.34524	18.4666	19.3559	18.4666	-21.4262	18.4666	13.0416		18.4666	-22.9844	18.4666	-13.4906	18.4666	-14.6173	18.4666	7.77325	18.4666	-11.5068	18.4666	54	18.4666	128.562
263.5	45.7594	300.8	100.542	288.9	-0.1245		18.4796	12.3066	18.4796	-7.4931	18.4796	-37.0531	18.4796	35.5915	18.4796	-2.84534	18.4796	18.6707	18.4796	16.3205		18.4796	-14.1221	18.4796	26.7681	18.4796	-10.9692	18.4796	-8.11946	18.4796	-4.1718	18.4796	89	18.4796	130.662
263.5	46.3168	301.1	100.708	289.3	-0.1224		18.4926	0.3365	18.4926	-18.3058	18.4926	-6.49735	18.4926	28.5651	18.4926	-14.2001	18.4926	19.7126	18.4926	-15.8055		18.4926	-28.9692	18.4926	24.6081	18.4926	2.93565	18.4926	-38.8993	18.4926	-20.8813	18.4926	66	18.4926	146.484
264	46.7941	301.5	100.798	289.5	-0.1113		18.5056	-7.33782	18.5056	1.10233	18.5056	27.2326	18.5056	-12.8667	18.5056	0.57568	18.5056	1.38885	18.5056	-24.3247		18.5056	-29.1931	18.5056	-8.0084	18.5056	14.4278	18.5056	-17.2294	18.5056	14.0163	18.5056	62	18.5056	129.544
264.4	47.2201	302.1	100.924	290	-0.1234		18.5186	-18.5329	18.5186	-4.35043	18.5186	-9.86106	18.5186	-21.7116	18.5186	-8.36689	18.5186	-10.5928	18.5186	-2.8519		18.5186	15.4142	18.5186	-7.38216	18.5186	41.7609	18.5186	20.5982	18.5186	52.2899	18.5186	58	18.5186	89.7261
264.8	47.6503	302.4	101.121	290.3	-0.1446		18.5316	-19.3252	18.5316	-16.4845	18.5316	-41.8173	18.5316	0.58966	18.5316	-54.5643	18.5316	-15.6706	18.5316	9.23023		18.5316	9.9215	18.5316	6.74025	18.5316	40.6552	18.5316	-12.1044	18.5316	35.2763	18.5316	85	18.5316	90.6082
265.3	48.1277	302.5	101.336	290.6	-0.1314		18.5446	-7.73463	18.5446	-1.90618	18.5446	-14.9982	18.5446	-23.4902	18.5446	-70.2705	18.5446	-6.23806	18.5446	6.8676		18.5446	0.92624	18.5446	-17.7381	18.5446	-0.56455	18.5446	-2.39817	18.5446	42.2246	18.5446	86	18.5446	139.145
265.6	48.5516	302.7	101.578	291.2	-0.1155		18.5576	-3.22193	18.5576	-25.1965	18.5576	-26.1939	18.5576	-4.30262	18.5576	-42.3082	18.5576	-7.71719	18.5576	14.9131		18.5576	24.8774	18.5576	14.3075	18.5576	-35.01	18.5576	13.5198	18.5576	60.2093	18.5576	95	18.5576	146.874
265.8	48.9145	303	101.758	291.6	-0.115		18.5706	-8.44802	18.5706	-46.3574	18.5706	-13.9898	18.5706	-3.66856	18.5706	-20.3439	18.5706	6.19406	18.5706	34.6032		18.5706	11.8121	18.5706	25.6075	18.5706	-41.3734	18.5706	17.3746	18.5706	57.6668	18.5706	46	18.5706	118.845
266.4	49.2737	303.4	101.904	292.1	-0.1123		18.5836	-0.21563	18.5836	-41.9913	18.5836	-0.45593	18.5836	-13.4614	18.5836	21.2091	18.5836	7.37987	18.5836	15.7102		18.5836	4.10478	18.5836	2.0626	18.5836	-25.9488	18.5836	36.1261	18.5836	47.5935	18.5836	62	18.5836	114.377
266.6	49.5455	303.5	101.998	292.3	-0.1245		18.5966	5.98779	18.5966	-53.9095	18.5966	-10.0332	18.5966	38.3925	18.5966	25.671	18.5966	-3.78094	18.5966	7.34083		18.5966	-21.3312	18.5966	2.74079	18.5966	-17.4769	18.5966	-1.54156	18.5966	49.5915	18.5966	58	18.5966	142.639
267.2	49.7913	304.1	101.991	292.7	-0.1134		18.6096	-41.923	18.6096	-33.7679	18.6096	-14.9061	18.6096	46.1772	18.6096	17.7046	18.6096	-0.30607	18.6096	57.7771		18.6096	-37.7913	18.6096	-0.4474	18.6096	-31.9553	18.6096	-5.09239	18.6096	65.5758	18.6096	66	18.6096	202.156
267.8	50.0494	304.6	101.812	293.5	-0.1187		18.6226	-28.8663	18.6226	31.0407	18.6226	-29.8818	18.6226	-13.1709	18.6226	46.4266	18.6226	-20.5944	18.6226	56.5136		18.6226	-11.428	18.6226	51.705	18.6226	-12.072	18.6226	-4.20886	18.6226	67.7209	18.6226	96	18.6226	176.624
268	50.3185	305.1	101.563	293.9	-0.115		18.6356	23.052	18.6356	53.9533	18.6356	7.02932	18.6356	-34.4345	18.6356	32.1539	18.6356	-2.6356	18.6356	-8.46963		18.6356	-4.81513	18.6356	78.4689	18.6356	3.18621	18.6356	-36.3826	18.6356	22.9832	18.6356	91	18.6356	118.341
268.6	50.6692	305.7	101.368	294.6	-0.116		18.6486	50.82	18.6486	53.0541	18.6486	-27.1132	18.6486	20.7345	18.6486	37.0804	18.6486	57.2275	18.6486	-58.2181		18.6486	5.04825	18.6486	-1.25483	18.6486	-8.53277	18.6486	-35.7789	18.6486	-24.2061	18.6486	68	18.6486	118.001
268.6	51.1032	305.8	101.28	294.9	-0.0879		18.6616	46.6394	18.6616	17.648	18.6616	-37.4117	18.6616	9.98879	18.6616	40.6795	18.6616	93.6368	18.6616	9.55233		18.6616	-24.7133	18.6616	-36.9383	18.6616	-33.8043	18.6616	-3.00461	18.6616	-7.03175	18.6616	85	18.6616	149.033
269.3	51.6605	306	101.203	295.3	-0.1033		18.6746	16.7817	18.6746	-1.40704	18.6746	-2.7592	18.6746	1.76661	18.6746	10.3858	18.6746	37.4698	18.6746	37.1715		18.6746	-39.7097	18.6746	10.9839	18.6746	-20.3538	18.6746	20.783	18.6746	-29.9062	18.6746	38	18.6746	166.946
269.9	52.2423	306.2	100.952	296	-0.1033		18.6876	-10.8099	18.6876	-3.31228	18.6876	-46.7733	18.6876	5.92809	18.6876	1.3776	18.6876	-5.57992	18.6876	36.8669		18.6876	-26.584	18.6876	-0.65038	18.6876	41.6665	18.6876	14.822	18.6876	-51.255	18.6876	68	18.6876	113.541
270.6	52.7933	306.8	100.568	296.4	-0.097		18.7006	-21.8281	18.7006	-45.5001	18.7006	-44.365	18.7006	57.3108	18.7006	4.40878	18.7006	-15.0928	18.7006	3.30287		18.7006	-9.51427	18.7006	-41.1062	18.7006	73.767	18.7006	-11.7291	18.7006	-12.4757	18.7006	20	18.7006	69.5054
270.8	53.2579	307.1	100.136	296.9	-0.1123		18.7136	-3.56573	18.7136	-22.3535	18.7136	19.1331	18.7136	45.9596	18.7136	26.8671	18.7136	1.37444	18.7136	17.6104		18.7136	-25.3058	18.7136	-13.7233	18.7136	7.2437	18.7136	-5.0389	18.7136	31.9687	18.7136	24	18.7136	97.8133
271.3	53.6961	307.5	99.7946	297.3	-0.0821		18.7266	26.7635	18.7266	37.8533	18.7266	30.2851	18.7266	-25.2818	18.7266	13.0506	18.7266	13.4586	18.7266	29.8641		18.7266	1.87265	18.7266	14.2882	18.7266	-12.2506	18.7266	31.7774	18.7266	-11.2543	18.7266	56	18.7266	84.1602
271.7	54.2015	308.3	99.5164	298	-0.1007		18.7396	20.3794	18.7396	38.3806	18.7396	-5.3493	18.7396	-23.9865	18.7396	9.13461	18.7396	30.257	18.7396	-2.87541		18.7396	45.0133	18.7396	-32.6695	18.7396	-1.18988	18.7396	84.3007	18.7396	-18.7994	18.7396	68	18.7396	139.571
272.5	54.7531	308.4	99.2786	298.2	-0.0763		18.7526	-24.0813	18.7526	18.3711	18.7526	-11.6721	18.7526	-17.9099	18.7526	10.6676	18.7526	59.1462	18.7526	97.344		18.7526	-43.8779	18.7526	1.01129	18.7526	-2.09042	18.7526	40.7555	18.7526	-50.7288	18.7526	76	18.7526	127.394
272.8	55.3788	309.1	99.118	298.8	-0.0715		18.7656	-22.2037	18.7656	-19.6013	18.7656	-8.29125	18.7656	8.21128	18.7656	-9.30888	18.7656	34.6232	18.7656	67.645		18.7656	-89.0802	18.7656	19.008	18.7656	-0.02937	18.7656	-21.9168	18.7656	-6.01425	18.7656	45	18.7656	30.9169
273.1	56.0448	309.8	99.0105	299.4	-0.0832		18.7786	43.4583	18.7786	57.8172	18.7786	-29.762	18.7786	26.654	18.7786	-22.3797	18.7786	25.1049	18.7786	0.05		18.7786	-2.68307	18.7786	-24.6061	18.7786	-20.6464	18.7786	6.65014	18.7786	-14.1389	18.7786	51	18.7786	83.6425
273.7	56.7155	310.5	98.8759	300	-0.0795		18.7916	12.0682	18.7916	48.8336	18.7916	-24.4109	18.7916	17.9822	18.7916	-16.1204	18.7916	28.6365	18.7916	-6.76434		18.7916	36.7013	18.7916	-19.785	18.7916	-21.2278	18.7916	10.2459	18.7916	-4.62084	18.7916	64	18.7916	136.593
274.5	57.4319	310.7	98.5405	300.3	-0.0917		18.8046	25.522	18.8046	-0.96955	18.8046	-27.5415	18.8046	30.3767	18.8046	-15.9067	18.8046	38.4639	18.8046	40.6161		18.8046	-8.42594	18.8046	-17.6648	18.8046	9.58451	18.8046	16.1418	18.8046	11.5187	18.8046	62	18.8046	125.629
275	58.0962	311.2	97.9476	300.7	-0.0768		18.8176	-1.99889	18.8176	-18.7296	18.8176	18.1734	18.8176	18.4517	18.8176	1.38939	18.8176	38.7403	18.8176	43.0938		18.8176	-35.7848	18.8176	70.2955	18.8176	-36.7625	18.8176	49.7616	18.8176	-0.83267	18.8176	38	18.8176	91.3926
275	58.8057	311.7	97.3129	301.2	-0.0842		18.8306	-14.3214	18.8306	27.492	18.8306	24.7028	18.8306	19.865	18.8306	-22.6754	18.8306	16.1426	18.8306	49.625		18.8306	20.2637	18.8306	3.50404	18.8306	-33.4107	18.8306	-7.41242	18.8306	-15.1587	18.8306	58	18.8306	133.602
275.5	59.5003	311.5	96.6904	301.2	-0.0662		18.8436	2.06797	18.8436	59.444	18.8436	8.11706	18.8436	22.2342	18.8436	14.6284	18.8436	5.82618	18.8436	60.2187		18.8436	21.9534	18.8436	9.63889	18.8436	33.3358	18.8436	-15.2566	18.8436	29.7019	18.8436	37	18.8436	114.598
275.7	60.1361	312.1	96.0954	301.8	-0.0657		18.8566	16.5993	18.8566	-11.9886	18.8566	-4.65019	18.8566	-4.22579	18.8566	-20.8928	18.8566	-37.7044	18.8566	22.602		18.8566	12.6695	18.8566	-3.8975	18.8566	-16.5942	18.8566	-12.0762	18.8566	-1.42044	18.8566	79	18.8566	82.2267
276.1	60.7814	312	95.6143	302.2	-0.0583		18.8696	10.4268	18.8696	-11.7976	18.8696	6.41159	18.8696	-1.89173	18.8696	21.1709	18.8696	13.2858	18.8696	52.8088		18.8696	-16.4665	18.8696	-0.69895	18.8696	-59.2856	18.8696	-10.6472	18.8696	32.5332	18.8696	71	18.8696	134.904
276.7	61.4431	312.3	95.1698	302.9	-0.0599		18.8826	22.7693	18.8826	30.8457	18.8826	-16.9333	18.8826	28.0085	18.8826	25.0085	18.8826	84.2387	18.8826	55.5374		18.8826	-16.0833	18.8826	30.215	18.8826	-32.5478	18.8826	-38.6908	18.8826	28.3213	18.8826	111	18.8826	158.345
277	62.1176	312.5	94.7528	303	-0.0705		18.8956	19.0497	18.8956	-51.1392	18.8956	-70.4393	18.8956	50.8331	18.8956	16.6235	18.8956	15.3446	18.8956	64.5326		18.8956	20.5054	18.8956	6.45935	18.8956	-15.1027	18.8956	-30.6352	18.8956	9.44462	18.8956	96	18.8956	133.461
277.3	62.7851	312.8	94.3359	303.8	-0.0736		18.9086	25.0583	18.9086	-29.6604	18.9086	-47.7337	18.9086	48.1735	18.9086	48.9473	18.9086	13.1855	18.9086	57.9128		18.9086	-54.794	18.9086	-3.47871	18.9086	-24.6705	18.9086	20.771	18.9086	-35.5574	18.9086	73	18.9086	108.043
277.5	63.4019	313.4	93.8087	304.3	-0.0562		18.9216	-2.26807	18.9216	-8.66385	18.9216	-27.8183	18.9216	37.4269	18.9216	6.60565	18.9216	58.1908	18.9216	-65.5266		18.9216	-43.1935	18.9216	0.92831	18.9216	-22.5605	18.9216	1.16874	18.9216	20.2363	18.9216	66	18.9216	164.495
278	64.0763	313.5	93.2471	304.3	-0.0381		18.9346	32.934	18.9346	32.6822	18.9346	-35.2659	18.9346	66.8548	18.9346	38.8021	18.9346	1.08057	18.9346	-16.4821		18.9346	-14.2033	18.9346	34.1975	18.9346	-30.7647	18.9346	7.66519	18.9346	-24.9401	18.9346	66	18.9346	121.469
278.3	64.6438	314	92.5626	304.8	-0.0472		18.9476	40.1026	18.9476	53.3349	18.9476	2.17544	18.9476	50.5954	18.9476	77.1327	18.9476	37.1513	18.9476	16.6707		18.9476	26.7773	18.9476	-19.2413	18.9476	-11.4281	18.9476	-44.0724	18.9476	-28.1598	18.9476	70	18.9476	70.5089
278.7	65.1529	314.7	91.7705	305.2	-0.0445		18.9606	9.71056	18.9606	-10.608	18.9606	33.3995	18.9606	36.7776	18.9606	61.8799	18.9606	6.59014	18.9606	53.4004		18.9606	-3.44975	18.9606	-49.1533	18.9606	0.71717	18.9606	4.13274	18.9606	-23.5445	18.9606	51	18.9606	17.3304
279.3	65.5593	314.7	90.9016	305.4	-0.0371		18.9736	-1.84639	18.9736	-37.656	18.9736	18.6661	18.9736	-3.34325	18.9736	-2.37324	18.9736	0.81815	18.9736	24.738		18.9736	-19.3255	18.9736	-35.7702	18.9736	0.24499	18.9736	8.69929	18.9736	-27.743	18.9736	42	18.9736	197.34
279.6	65.8756	314.7	89.8669	305.7	-0.027		18.9866	-18.6735	18.9866	-10.8415	18.9866	-2.60512	18.9866	-3.78576	18.9866	-36.5341	18.9866	25.4105	18.9866	-5.9259		18.9866	6.89409	18.9866	23.1826	18.9866	30.3219	18.9866	27.922	18.9866	8.88125	18.9866	79	18.9866	146.294
280.1	66.212	315	88.6732	306.1	-0.0185		18.9996	-106.343	18.9996	-3.13895	18.9996	6.45995	18.9996	9.35544	18.9996	7.35058	18.9996	19.8027	18.9996	-14.8026		18.9996	38.6183	18.9996	1.68925	18.9996	11.9794	18.9996	-1.00715	18.9996	-4.15458	18.9996	84	18.9996	65.3893
280.4	66.5813	315.2	87.1791	306.5	-0.026		19.0126	11.3437	19.0126	-1.52265	19.0126	12.8111	19.0126	0.71728	19.0126	40.1424	19.0126	25.49	19.0126	-8.14502		19.0126	-44.305	19.0126	13.4153	19.0126	12.083	19.0126	-6.92915	19.0126	32.3879	19.0126	52	19.0126	177.733
281	66.9871	315.4	85.5796	306.6	-0.0101		19.0256	32.2659	19.0256	8.07693	19.0256	5.14338	19.0256	-12.4562	19.0256	26.7722	19.0256	-11.4983	19.0256	-63.2912		19.0256	-5.88441	19.0256	-3.19511	19.0256	-1.05835	19.0256	-10.8435	19.0256	-38.3755	19.0256	59	19.0256	77.3854
281.1	67.2611	316.2	84.0293	307	-0.0148		19.0386	8.19206	19.0386	-40.1287	19.0386	-14.7776	19.0386	-33.5566	19.0386	24.688	19.0386	-11.3291	19.0386	-41.7487		19.0386	-11.6748	19.0386	4.28237	19.0386	-1.66572	19.0386	-24.9386	19.0386	-11.0847	19.0386	36	19.0386	103.277
281.6	67.4391	316.3	82.3461	307.5	-0.0064		19.0516	-16.8467	19.0516	20.6559	19.0516	-59.402	19.0516	6.87419	19.0516	19.554	19.0516	31.8906	19.0516	18.0858		19.0516	-54.1796	19.0516	29.8971	19.0516	4.18116	19.0516	69.3222	19.0516	-6.45565	19.0516	67	19.0516	103.502
282.3	67.607	317.1	80.8891	308	-0.0011		19.0646	-17.2579	19.0646	-17.1149	19.0646	6.72668	19.0646	57.3939	19.0646	3.153	19.0646	29.835	19.0646	-19.1797		19.0646	-55.1268	19.0646	44.2155	19.0646	-14.9364	19.0646	30.2173	19.0646	-1.01967	19.0646	44	19.0646	135.588
282.5	67.7798	317.6	79.5031	308.4	0.0026		19.0776	64.8473	19.0776	-24.1887	19.0776	-15.5102	19.0776	-1.31858	19.0776	78.2535	19.0776	35.2039	19.0776	-31.0051		19.0776	-19.2295	19.0776	-9.79831	19.0776	27.8928	19.0776	-11.9933	19.0776	-23.7852	19.0776	52	19.0776	136.697
282.9	68.0139	317.7	78.0678	308.7	-0.0064		19.0906	35.6206	19.0906	-6.08239	19.0906	-8.21381	19.0906	-5.49492	19.0906	42.7138	19.0906	66.8376	19.0906	-38.6991		19.0906	58.6459	19.0906	-0.89147	19.0906	-10.7218	19.0906	10.003	19.0906	-38.1462	19.0906	28	19.0906	56.5101
283.3	68.3128	318	76.5445	309	-0.0058		19.1036	2.08772	19.1036	66.3241	19.1036	23.0511	19.1036	56.6662	19.1036	24.1088	19.1036	-29.3501	19.1036	5.71455		19.1036	-4.14955	19.1036	13.0853	19.1036	2.29149	19.1036	54.3338	19.1036	-20.654	19.1036	86	19.1036	118.736
283.5	68.6661	318.3	74.8158	309.4	0.0185		19.1166	21.4446	19.1166	53.4047	19.1166	-39.3945	19.1166	8.04643	19.1166	24.4438	19.1166	13.0413	19.1166	133.796		19.1166	39.4687	19.1166	-42.007	19.1166	-18.1172	19.1166	5.18432	19.1166	47.1956	19.1166	63	19.1166	81.9582
283.9	69.0275	318.7	72.8851	310	0.0143		19.1296	29.9638	19.1296	34.3887	19.1296	-26.8687	19.1296	83.7514	19.1296	-7.86013	19.1296	-20.1388	19.1296	-76.6363		19.1296	-36.9328	19.1296	-32.7761	19.1296	5.48188	19.1296	-39.2761	19.1296	31.4166	19.1296	81	19.1296	30.6249
284.8	69.3957	319.3	70.8151	310.4	0.0244		19.1426	1.517	19.1426	-45.6202	19.1426	-57.3574	19.1426	-33.9801	19.1426	24.1231	19.1426	1.46668	19.1426	23.7089		19.1426	17.2203	19.1426	2.96363	19.1426	-8.1404	19.1426	-7.07658	19.1426	5.35285	19.1426	1	19.1426	24.2403
284.8	69.7565	319.8	68.7281	311	0.0265		19.1556	22.2352	19.1556	-7.12745	19.1556	-14.4465	19.1556	14.1415	19.1556	28.8971	19.1556	35.2263	19.1556	-15.6097		19.1556	-16.6993	19.1556	28.5344	19.1556	12.4647	19.1556	-3.78208	19.1556	25.1021	19.1556	32	19.1556	130.663
285.4	70.0998	320.3	66.7217	311.3	0.0371		19.1686	38.0334	19.1686	14.5785	19.1686	-33.9121	19.1686	48.4932	19.1686	22.3533	19.1686	42.3022	19.1686	30.7239		19.1686	-1.13703	19.1686	20.1101	19.1686	-2.17753	19.1686	3.60971	19.1686	10.1911	19.1686	14	19.1686	162.331
285.9	70.4331	320.8	64.5712	311.5	0.0472		19.1816	44.964	19.1816	-6.08361	19.1816	-43.5248	19.1816	59.1976	19.1816	95.6191	19.1816	-22.5491	19.1816	39.616		19.1816	-39.7664	19.1816	41.2448	19.1816	-44.4083	19.1816	51.3989	19.1816	88.884	19.1816	34	19.1816	64.9242
286.2	70.7224	321.3	62.5308	312	0.0307		19.1946	7.57266	19.1946	-16.8964	19.1946	-20.6348	19.1946	5.88158	19.1946	-21.2067	19.1946	-26.3348	19.1946	32.7491		19.1946	-91.2	19.1946	30.8619	19.1946	-0.95012	19.1946	-12.1089	19.1946	6.0484	19.1946	21	19.1946	101.468
286.5	70.9168	321.9	60.3835	312.4	0.0498		19.2076	16.7501	19.2076	-76.4081	19.2076	43.3755	19.2076	-42.894	19.2076	64.7507	19.2076	26.7492	19.2076	-49.2756		19.2076	0.62573	19.2076	47.6144	19.2076	-12.6195	19.2076	-21.5981	19.2076	-5.4809	19.2076	25	19.2076	106.537
287.2	71.0551	322.2	58.0745	312.6	0.0461		19.2206	36.1522	19.2206	-55.6061	19.2206	20.1959	19.2206	31.9367	19.2206	94.0224	19.2206	-5.18539	19.2206	-34.0221		19.2206	-1.6875	19.2206	43.5569	19.2206	1.87443	19.2206	-16.7321	19.2206	-53.5333	19.2206	70	19.2206	141.026
287.5	71.1823	322.8	55.7576	313.1	0.0673		19.2336	30.0148	19.2336	-3.09477	19.2336	15.7556	19.2336	-30.4426	19.2336	-0.5163	19.2336	2.68289	19.2336	52.5524		19.2336	30.7514	19.2336	21.7567	19.2336	23.7543	19.2336	-52.5882	19.2336	-9.90966	19.2336	47	19.2336	96.0559
287.6	71.3465	323	53.2362	313.6	0.0673		19.2466	23.88	19.2466	15.5251	19.2466	-39.9048	19.2466	2.24118	19.2466	-0.2738	19.2466	-6.8174	19.2466	85.8715		19.2466	-16.7387	19.2466	18.2329	19.2466	73.2906	19.2466	17.8117	19.2466	-25.2852	19.2466	61	19.2466	113.375
288.1	71.5807	323.7	50.4367	314.1	0.0742		19.2596	14.984	19.2596	-13.3447	19.2596	61.9082	19.2596	2.26496	19.2596	-19.6417	19.2596	3.36258	19.2596	21.1428		19.2596	-39.09	19.2596	35.2475	19.2596	60.5255	19.2596	14.7564	19.2596	20.9171	19.2596	64	19.2596	103.857
288.8	71.8636	324.1	47.5709	314.4	0.0646		19.2726	-6.10638	19.2726	-22.6881	19.2726	80.5454	19.2726	-0.82704	19.2726	26.1952	19.2726	-12.0892	19.2726	29.4873		19.2726	-49.5643	19.2726	15.4708	19.2726	-59.6076	19.2726	5.25046	19.2726	11.6724	19.2726	69	19.2726	128.678
289.2	72.1656	324.6	44.4539	314.8	0.0768		19.2856	9.49681	19.2856	4.30877	19.2856	75.3205	19.2856	-7.6456	19.2856	-31.3367	19.2856	-53.2191	19.2856	-8.85228		19.2856	-77.6366	19.2856	13.1826	19.2856	73.925	19.2856	-23.6098	19.2856	-4.4584	19.2856	70	19.2856	131.303
289.4	72.4279	325	41.3556	315.3	0.1033		19.2986	-0.8189	19.2986	-57.3201	19.2986	15.2506	19.2986	19.6484	19.2986	60.7996	19.2986	53.1273	19.2986	107.933		19.2986	12.3318	19.2986	81.3575	19.2986	62.0983	19.2986	14.7852	19.2986	-6.32416	19.2986	35	19.2986	173.57
290.1	72.5831	325.4	37.7289	315.4	0.0948		19.3116	-36.2302	19.3116	-15.5324	19.3116	31.6958	19.3116	-53.7386	19.3116	0.24529	19.3116	-10.1835	19.3116	7.62652		19.3116	17.6253	19.3116	72.663	19.3116	40.9881	19.3116	-63.097	19.3116	-15.7938	19.3116	70	19.3116	127.474
290.5	72.6912	326	34.0494	316	0.0954		19.3246	-19.0888	19.3246	-57.595	19.3246	-22.092	19.3246	1.85999	19.3246	-45.1997	19.3246	-34.3995	19.3246	-10.8571		19.3246	-98.7862	19.3246	-10.3576	19.3246	17.8819	19.3246	3.73716	19.3246	-25.3222	19.3246	71	19.3246	77.851
290.7	72.7357	326.1	30.3899	316.3	0.1065		19.3376	35.176	19.3376	-25.1028	19.3376	-44.007	19.3376	3.01067	19.3376	48.9637	19.3376	-42.9692	19.3376	56.7497		19.3376	8.98915	19.3376	33.7692	19.3376	-51.0782	19.3376	-2.80805	19.3376	-4.09376	19.3376	44	19.3376	111.282
291.1	72.75	326.7	27.4123	316.4	0.1054		19.3506	-30.3773	19.3506	10.7974	19.3506	-47.5622	19.3506	7.89154	19.3506	36.1583	19.3506	36.1902	19.3506	31.7854		19.3506	-0.32449	19.3506	14.972	19.3506	14.2882	19.3506	12.4146	19.3506	-1.37749	19.3506	5	19.3506	94.8461
291.5	72.7924	327.3	26.3707	317	0.1256		19.3636	-18.684	19.3636	-14.3361	19.3636	-14.1607	19.3636	37.746	19.3636	6.3218	19.3636	31.0499	19.3636	21.2656		19.3636	-0.06513	19.3636	-70.1574	19.3636	-8.07093	19.3636	5.09155	19.3636	18.6517	19.3636	59	19.3636	69.7151
291.9	72.8703	327.8	29.4378	317.3	0.1219		19.3766	-21.7121	19.3766	-9.09649	19.3766	32.3546	19.3766	22.1532	19.3766	3.69204	19.3766	60.6672	19.3766	-67.6033		19.3766	-22.0494	19.3766	-0.59027	19.3766	-31.2571	19.3766	-5.67788	19.3766	-16.4749	19.3766	34	19.3766	99.5753
292.3	72.9831	328.1	37.2161	317.8	0.1282		19.3896	-5.53546	19.3896	-43.9074	19.3896	14.1149	19.3896	-1.7951	19.3896	5.67219	19.3896	30.2242	19.3896	102.813		19.3896	-28.5772	19.3896	52.4674	19.3896	-20.7706	19.3896	15.4684	19.3896	-23.0814	19.3896	41	19.3896	66.8952
292.8	73.1309	328.7	48.8424	318.1	0.1462		19.4026	-8.0262	19.4026	-97.2553	19.4026	22.5408	19.4026	-12.5246	19.4026	-18.7852	19.4026	-6.23606	19.4026	-8.53972		19.4026	-3.31967	19.4026	13.0944	19.4026	56.55	19.4026	38.3351	19.4026	5.48523	19.4026	17	19.4026	81.2833
293.2	73.2729	328.7	63.0834	318.7	0.1452		19.4156	9.38124	19.4156	-15.44	19.4156	-3.77486	19.4156	56.9121	19.4156	43.7488	19.4156	-2.20499	19.4156	-58.4472		19.4156	9.55315	19.4156	-44.6294	19.4156	34.1733	19.4156	38.3435	19.4156	-24.8592	19.4156	42	19.4156	89.6788
293.7	73.3296	329.1	76.4592	318.9	0.1595		19.4286	0.55669	19.4286	28.653	19.4286	4.41222	19.4286	52.5536	19.4286	-1.47463	19.4286	35.7659	19.4286	31.6484		19.4286	0.05623	19.4286	42.4383	19.4286	58.1328	19.4286	7.85611	19.4286	-2.01068	19.4286	68	19.4286	93.4439
293.9	73.3116	329.8	92.2834	319.6	0.1589		19.4416	48.2784	19.4416	-7.81056	19.4416	-17.2986	19.4416	10.8907	19.4416	-0.86828	19.4416	2.36547	19.4416	31.1935		19.4416	16.5965	19.4416	31.1738	19.4416	0.91692	19.4416	-14.176	19.4416	-21.2522	19.4416	73	19.4416	80.3007
294.5	73.2369	330	105.144	320	0.1727		19.4546	27.3401	19.4546	4.33653	19.4546	0.85558	19.4546	4.48492	19.4546	14.0108	19.4546	-8.92398	19.4546	-44.7264		19.4546	-39.7251	19.4546	5.25618	19.4546	-5.99738	19.4546	-8.34096	19.4546	11.6265	19.4546	43	19.4546	69.3822
294.8	73.0975	330.7	116.353	320.5	0.1743		19.4676	12.5734	19.4676	20.7533	19.4676	-29.5122	19.4676	43.2041	19.4676	-3.1906	19.4676	-6.52032	19.4676	-21.8137		19.4676	-26.732	19.4676	8.66758	19.4676	-16.2941	19.4676	-7.84296	19.4676	-38.5693	19.4676	59	19.4676	97.3675
295.5	72.9031	331.2	126.274	320.9	0.178		19.4806	-2.17305	19.4806	13.8212	19.4806	4.51592	19.4806	43.9998	19.4806	-47.332	19.4806	-4.02922	19.4806	36.2317		19.4806	-57.9687	19.4806	-17.1206	19.4806	-69.5815	19.4806	27.7843	19.4806	-74.1435	19.4806	31	19.4806	117.202
296	72.715	331.3	135.273	321.3	0.1833		19.4936	51.9775	19.4936	11.6738	19.4936	17.5823	19.4936	42.2931	19.4936	-47.6493	19.4936	11.8593	19.4936	-17.9583		19.4936	-59.3715	19.4936	31.342	19.4936	-41.2745	19.4936	7.23559	19.4936	-4.35247	19.4936	50	19.4936	91.5683
296.3	72.554	331.7	143.552	321.9	0.1907		19.5066	68.3204	19.5066	5.32548	19.5066	-28.6742	19.5066	6.74708	19.5066	-21.5962	19.5066	-16.5933	19.5066	-5.30824		19.5066	2.42239	19.5066	-16.5333	19.5066	13.2621	19.5066	11.4723	19.5066	29.1708	19.5066	67	19.5066	119.284
296.8	72.3929	332.1	151.533	322	0.2029		19.5196	3.30332	19.5196	-20.4037	19.5196	-15.3467	19.5196	13.5655	19.5196	-44.9486	19.5196	-1.90947	19.5196	-35.9631		19.5196	10.5204	19.5196	17.2768	19.5196	-8.09209	19.5196	23.1805	19.5196	-46.8962	19.5196	64	19.5196	179.462
297.3	72.137	332.2	158.449	322.6	0.2109		19.5326	-0.11067	19.5326	-23.6057	19.5326	5.38069	19.5326	12.9508	19.5326	-61.0887	19.5326	3.95275	19.5326	45.1691		19.5326	-10.2716	19.5326	-21.2653	19.5326	2.88277	19.5326	-1.08299	19.5326	24.028	19.5326	51	19.5326	192.552
297.1	71.7651	332.4	164.548	323.2	0.222		19.5456	-10.0965	19.5456	-50.2459	19.5456	-0.54686	19.5456	-9.32585	19.5456	25.9114	19.5456	44.4626	19.5456	91.6863		19.5456	-111.061	19.5456	5.71867	19.5456	77.9295	19.5456	27.0821	19.5456	12.8817	19.5456	44	19.5456	129.86
297.4	71.3666	332.9	170.197	323.4	0.2363		19.5586	-49.5642	19.5586	11.3966	19.5586	36.0847	19.5586	6.18194	19.5586	24.9376	19.5586	7.42249	19.5586	67.0929		19.5586	-96.6572	19.5586	4.09076	19.5586	53.394	19.5586	47.2949	19.5586	-0.93398	19.5586	11	19.5586	79.2656
297.9	70.9894	333.4	175.402	323.9	0.2225		19.5716	23.961	19.5716	4.04641	19.5716	10.5396	19.5716	-42.2052	19.5716	-49.2606	19.5716	43.3162	19.5716	40.1824		19.5716	-47.2506	19.5716	-16.9022	19.5716	23.5848	19.5716	10.5684	19.5716	9.95922	19.5716	32	19.5716	86.8734
297.9	70.6461	334	180.616	324.3	0.2474		19.5846	10.119	19.5846	-27.9832	19.5846	-35.1345	19.5846	34.8764	19.5846	7.47129	19.5846	41.2471	19.5846	60.7599		19.5846	15.17	19.5846	13.7278	19.5846	-11.6233	19.5846	-43.9232	19.5846	20.9424	19.5846	33	19.5846	95.3577
298.3	70.3165	334.6	184.952	324.7	0.2405		19.5976	47.4745	19.5976	-39.1107	19.5976	-18.9077	19.5976	56.904	19.5976	72.7709	19.5976	35.7984	19.5976	8.36843		19.5976	1.56165	19.5976	37.1067	19.5976	21.747	19.5976	28.5503	19.5976	-22.8672	19.5976	19	19.5976	68.1979
298.7	70.0167	334.9	188.758	325.1	0.2495		19.6106	63.0162	19.6106	-39.5823	19.6106	22.2963	19.6106	21.7421	19.6106	10.582	19.6106	-22.7572	19.6106	30.5551		19.6106	12.9748	19.6106	9.30791	19.6106	4.63096	19.6106	12.6745	19.6106	-57.6576	19.6106	6	19.6106	86.9484
299.1	69.6898	335	192.49	325.8	0.2665		19.6236	63.4474	19.6236	1.97705	19.6236	-1.9143	19.6236	-9.80956	19.6236	-0.04275	19.6236	24.8418	19.6236	38.8556		19.6236	36.6187	19.6236	34.1267	19.6236	11.9758	19.6236	-15.0124	19.6236	-33.2553	19.6236	17	19.6236	95.9585
299.4	69.2643	335	195.869	326.1	0.2586		19.6366	-5.46259	19.6366	4.56239	19.6366	5.05891	19.6366	-57.8303	19.6366	-16.4359	19.6366	38.0419	19.6366	-14.3332		19.6366	5.93529	19.6366	76.7326	19.6366	4.99125	19.6366	7.95549	19.6366	-3.42425	19.6366	45	19.6366	88.269
299.8	68.7906	335.8	198.744	326.3	0.2676		19.6496	-28.5052	19.6496	-6.8038	19.6496	26.8107	19.6496	-54.227	19.6496	-27.2612	19.6496	-36.1264	19.6496	15.7004		19.6496	13.4709	19.6496	42.7951	19.6496	-50.9317	19.6496	17.6529	19.6496	-22.3278	19.6496	30	19.6496	132.961
299.9	68.2481	336.1	200.982	326.9	0.2617		19.6626	-7.30683	19.6626	22.1042	19.6626	-11.6007	19.6626	-16.7904	19.6626	12.4082	19.6626	-31.8739	19.6626	-5.52719		19.6626	25.0612	19.6626	-7.43233	19.6626	-50.2169	19.6626	15.8413	19.6626	-34.5589	19.6626	45	19.6626	104.156
300.3	67.6123	336.3	202.852	327.3	0.2861		19.6756	-12.7393	19.6756	25.5211	19.6756	-2.64786	19.6756	2.11193	19.6756	8.67001	19.6756	28.4361	19.6756	-11.2774		19.6756	-34.4903	19.6756	-9.25175	19.6756	-50.0562	19.6756	-4.03524	19.6756	-45.5669	19.6756	42	19.6756	90.7871
300.6	66.8457	336.9	204.739	327.8	0.302		19.6886	-24.7879	19.6886	4.09457	19.6886	-6.26216	19.6886	3.76729	19.6886	17.9232	19.6886	16.1724	19.6886	-22.9081		19.6886	-19.4423	19.6886	3.59835	19.6886	-18.5404	19.6886	1.02071	19.6886	-29.4089	19.6886	62	19.6886	44.8896
300.9	65.8009	337.3	206.692	328	0.2983		19.7016	-28.8782	19.7016	-17.7634	19.7016	-13.6794	19.7016	31.4987	19.7016	17.8551	19.7016	26.8108	19.7016	-18.5906		19.7016	-4.09946	19.7016	51.3275	19.7016	-0.89533	19.7016	30.2179	19.7016	-2.27829	19.7016	45	19.7016	6.66143
301.4	64.5865	338.1	208.869	328.4	0.3105		19.7146	22.5036	19.7146	-39.8177	19.7146	11.6425	19.7146	4.74323	19.7146	-11.8172	19.7146	-16.8358	19.7146	-10.1493		19.7146	-7.38816	19.7146	74.9531	19.7146	6.94153	19.7146	26.0931	19.7146	-11.8039	19.7146	57	19.7146	0
301.8	63.529	338.1	210.899	328.7	0.3242		19.7276	40.519	19.7276	-52.7981	19.7276	3.55704	19.7276	10.0012	19.7276	7.95258	19.7276	-12.2258	19.7276	26.2234		19.7276	-15.3575	19.7276	12.9532	19.7276	20.8061	19.7276	13.681	19.7276	-4.60824	19.7276	51	19.7276	61.1322
302.2	62.6156	338.5	212.81	329.2	0.3417		19.7406	-6.65423	19.7406	-41.4169	19.7406	-51.3918	19.7406	-12.1955	19.7406	21.7725	19.7406	28.5967	19.7406	72.6692		19.7406	-23.6403	19.7406	-17.5283	19.7406	-23.0582	19.7406	36.9804	19.7406	-6.11871	19.7406	37	19.7406	79.0277
302.5	61.6778	338.8	214.577	329.4	0.3364		19.7536	-12.7409	19.7536	-50.0317	19.7536	-19.4885	19.7536	-33.7593	19.7536	-15.5884	19.7536	32.5915	19.7536	42.641		19.7536	-2.10915	19.7536	-7.43248	19.7536	-13.8939	19.7536	33.0645	19.7536	0.13211	19.7536	27	19.7536	53.6873
302.9	60.7883	339.2	215.839	330.1	0.365		19.7666	-0.72	19.7666	-53.299	19.7666	29.9382	19.7666	-18.3939	19.7666	-9.38918	19.7666	21.6988	19.7666	43.6101		19.7666	12.286	19.7666	44.2422	19.7666	-2.88865	19.7666	-3.51778	19.7666	5.42226	19.7666	34	19.7666	79.2328
303.1	59.8436	339.7	216.907	330.3	0.3693		19.7796	15.8039	19.7796	-41.6179	19.7796	-14.5498	19.7796	-12.0146	19.7796	18.769	19.7796	15.819	19.7796	27.811		19.7796	39.6056	19.7796	49.5243	19.7796	-26.6394	19.7796	-38.4299	19.7796	2.52834	19.7796	70	19.7796	39.6947
303.3	58.865	340.2	218.067	330.8	0.3862		19.7926	12.7164	19.7926	-14.7354	19.7926	-41.4068	19.7926	-29.1201	19.7926	5.08788	19.7926	27.2651	19.7926	-12.7059		19.7926	-24.5818	19.7926	14.7809	19.7926	-9.44463	19.7926	-18.3007	19.7926	25.7238	19.7926	42	19.7926	19.7847
303.8	57.7646	340.5	219.137	330.9	0.3836		19.8056	14.8276	19.8056	4.39584	19.8056	-18.8184	19.8056	-19.6915	19.8056	15.4105	19.8056	30.9949	19.8056	22.1921		19.8056	-89.6535	19.8056	18.5651	19.8056	-31.6346	19.8056	4.14	19.8056	25.0241	19.8056	37	19.8056	17.6736
304.2	56.652	341.2	220.075	331.5	0.3958		19.8186	24.8334	19.8186	-0.8792	19.8186	-10.5096	19.8186	-20.8403	19.8186	2.88519	19.8186	12.6527	19.8186	44.6013		19.8186	-25.6513	19.8186	34.8312	19.8186	-22.0459	19.8186	-16.3998	19.8186	-2.03068	19.8186	17	19.8186	14.6127
304.8	55.3772	341.9	220.966	332.1	0.4095		19.8316	11.8351	19.8316	-3.21376	19.8316	32.2156	19.8316	-53.5514	19.8316	-18.0354	19.8316	12.6634	19.8316	31.7491		19.8316	-13.2858	19.8316	28.5502	19.8316	43.4495	19.8316	-35.9075	19.8316	-25.338	19.8316	53	19.8316	61.9449
304.8	53.9711	342.3	222.111	332.6	0.4339		19.8446	1.78475	19.8446	-11.4065	19.8446	49.7674	19.8446	-60.2542	19.8446	19.0258	19.8446	26.9987	19.8446	50.2342		19.8446	-20.9125	19.8446	16.2746	19.8446	13.9835	19.8446	-21.1881	19.8446	-13.9546	19.8446	32	19.8446	38.865
304.9	52.6661	342.5	223.285	332.8	0.4445		19.8576	13.2846	19.8576	-11.3148	19.8576	-8.80565	19.8576	-36.9749	19.8576	30.6295	19.8576	-1.95854	19.8576	31.3697		19.8576	-5.9069	19.8576	21.1539	19.8576	17.7367	19.8576	3.14901	19.8576	-20.0044	19.8576	34	19.8576	18.9906
305.4	51.2981	343	224.303	333.3	0.4461		19.8706	17.7737	19.8706	-1.38848	19.8706	-23.8911	19.8706	2.91095	19.8706	-5.35841	19.8706	3.17319	19.8706	-8.63212		19.8706	-12.1792	19.8706	50.2084	19.8706	48.9827	19.8706	22.6037	19.8706	-20.676	19.8706	32	19.8706	48.9784
305.6	49.768	343.2	225.007	334.1	0.4567		19.8836	-0.52999	19.8836	7.14787	19.8836	-8.23028	19.8836	8.16929	19.8836	-30.3795	19.8836	65.4662	19.8836	28.5008		19.8836	-11.3038	19.8836	50.6671	19.8836	17.2475	19.8836	20.8565	19.8836	6.09964	19.8836	72	19.8836	78.3071
306.3	48.1918	343.5	225.56	334.3	0.4503		19.8966	-26.3815	19.8966	16.8309	19.8966	1.29582	19.8966	-23.8633	19.8966	-37.8315	19.8966	42.5811	19.8966	72.0196		19.8966	-32.7739	19.8966	17.8185	19.8966	5.7392	19.8966	-10.2296	19.8966	-28.1481	19.8966	30	19.8966	43.4667
306.5	46.5033	344	225.995	334.7	0.4996		19.9096	-32.1146	19.9096	27.2854	19.9096	43.4723	19.9096	-42.6999	19.9096	-41.6089	19.9096	6.76356	19.9096	30.3073		19.9096	-12.2467	19.9096	7.19652	19.9096	-2.09958	19.9096	5.62992	19.9096	-29.7339	19.9096	17	19.9096	7.39283
307	44.5562	344.5	226.535	335.1	0.506		19.9226	-3.79502	19.9226	6.13709	19.9226	39.0707	19.9226	-34.7297	19.9226	-11.7533	19.9226	15.1777	19.9226	49.8574		19.9226	27.0155	19.9226	32.557	19.9226	24.3523	19.9226	49.3409	19.9226	2.18224	19.9226	2	19.9226	67.9979
307.4	42.5964	345	227.166	335.7	0.5086		19.9356	-20.1482	19.9356	-12.0979	19.9356	-14.2193	19.9356	-31.3774	19.9356	-22.0967	19.9356	14.7583	19.9356	143.413		19.9356	1.72391	19.9356	43.6093	19.9356	16.7244	19.9356	64.399	19.9356	3.26443	19.9356	9	19.9356	58.3867
307.8	40.4761	345.6	227.963	336	0.5341		19.9486	-21.0044	19.9486	4.61671	19.9486	-31.2688	19.9486	-19.7371	19.9486	-45.0195	19.9486	22.4892	19.9486	72.8976		19.9486	-10.8001	19.9486	3.62083	19.9486	-5.22035	19.9486	39.7549	19.9486	14.93	19.9486	7	19.9486	42.0261
308.5	38.3186	346.1	228.799	336.4	0.5282		19.9616	-24.6291	19.9616	-12.0323	19.9616	-14.9299	19.9616	-17.445	19.9616	-9.18461	19.9616	-10.9372	19.9616	0		19.9616	1.02673	19.9616	29.7572	19.9616	36.7055	19.9616	28.6571	19.9616	9.72597	19.9616	13	19.9616	60.237
308.7	36.1511	347	229.807	336.8	0.5648		19.9746	-31.2922	19.9746	-27.0679	19.9746	7.78063	19.9746	-41.4745	19.9746	-34.7437	19.9746	-6.93566	19.9746	47.3175		19.9746	-29.9141	19.9746	1.7133	19.9746	37.3347	19.9746	37.8146	19.9746	-23.732	19.9746	14	19.9746	72.2696
308.9	33.7389	347.2	230.633	337.1	0.5643		19.9876	28.9803	19.9876	-48.5838	19.9876	-21.3542	19.9876	-21.9277	19.9876	-25.9387	19.9876	-11.8209	19.9876	69.7424		19.9876	-12.6764	19.9876	6.85158	19.9876	0.88913	19.9876	31.7505	19.9876	-24.7446	19.9876	26	19.9876	10.3804
309.5	31.4464	347.5	231.097	337.3	0.5738		20.0006	11.4247	20.0006	25.2882	20.0006	3.05177	20.0006	8.23224	20.0006	30.5962	20.0006	12.2652	20.0006	11.8671		20.0006	7.08607	20.0006	35.4916	20.0006	6.06294	20.0006	-6.20145	20.0006	-54.792	20.0006	19	20.0006	-9.74494
309.9	29.3032	347.6	231.245	338	0.5913		20.0136	23.6076	20.0136	43.9946	20.0136	-5.3579	20.0136	2.00435	20.0136	22.6998	20.0136	-3.72431	20.0136	42.8001		20.0136	-9.60284	20.0136	30.0753	20.0136	8.65612	20.0136	-31.2241	20.0136	-63.6082	20.0136	7	20.0136	15.536
310.2	27.282	347.7	231.279	338.2	0.6077		20.0266	4.78608	20.0266	-14.4221	20.0266	-6.42176	20.0266	-7.92265	20.0266	-37.2424	20.0266	-29.1912	20.0266	71.8658		20.0266	-30.0101	20.0266	6.11204	20.0266	5.44006	20.0266	-20.3962	20.0266	-52.0133	20.0266	-1	20.0266	9.29996
310.6	25.3889	348.3	231.374	338.7	0.6183		20.0396	-28.3508	20.0396	3.6965	20.0396	8.65982	20.0396	-42.2993	20.0396	-29.2753	20.0396	-2.16012	20.0396	80.0517		20.0396	-9.75367	20.0396	-20.1805	20.0396	6.82096	20.0396	8.83399	20.0396	-65.8663	20.0396	34	20.0396	-1.73194
311.3	23.6803	348.6	231.557	339.2	0.622		20.0526	-2.42888	20.0526	15.0431	20.0526	-13.465	20.0526	-35.6792	20.0526	11.8563	20.0526	-16.3957	20.0526	119.331		20.0526	30.3152	20.0526	-13.3626	20.0526	26.3044	20.0526	16.7001	20.0526	-21.5021	20.0526	11	20.0526	-10.9627
311.9	22.0161	349	231.798	339.6	0.6517		20.0656	15.7349	20.0656	-11.4954	20.0656	-53.7928	20.0656	-3.6072	20.0656	1.48237	20.0656	-42.1001	20.0656	76.215		20.0656	12.6974	20.0656	-6.85233	20.0656	20.1022	20.0656	-7.09817	20.0656	-31.4321	20.0656	-25	20.0656	8.99285
312.1	20.6142	349.6	232.14	339.9	0.6644		20.0786	33.4996	20.0786	15.7172	20.0786	-1.92934	20.0786	-0.17813	20.0786	-20.6636	20.0786	-8.34132	20.0786	67.8237		20.0786	-27.9957	20.0786	27.7764	20.0786	7.31565	20.0786	33.9597	20.0786	47.2958	20.0786	14	20.0786	-2.49357
312.9	19.42	349.9	232.575	340.3	0.676		20.0916	32.0359	20.0916	-0.51214	20.0916	24.1716	20.0916	30.9093	20.0916	-14.0847	20.0916	25.1628	20.0916	85.1445		20.0916	-40.1105	20.0916	-15.0538	20.0916	16.9408	20.0916	38.9631	20.0916	2.95145	20.0916	11	20.0916	52.6278
313.1	18.3874	350.3	233.21	340.4	0.6893		20.1046	43.1341	20.1046	19.1327	20.1046	3.90963	20.1046	25.911	20.1046	-9.46097	20.1046	25.1681	20.1046	129.414		20.1046	-20.7094	20.1046	-29.1349	20.1046	2.30919	20.1046	47.0237	20.1046	-9.05167	20.1046	24	20.1046	39.0228
313.6	17.3569	350.8	233.721	341.1	0.7115		20.1176	35.5953	20.1176	-4.86528	20.1176	-15.8308	20.1176	26.6829	20.1176	-45.1118	20.1176	-44.0247	20.1176	84.8656		20.1176	-47.0867	20.1176	3.11208	20.1176	24.8672	20.1176	4.90314	20.1176	5.46103	20.1176	-9	20.1176	61.6976
314.2	16.4986	351.2	234.124	341.5	0.7221		20.1306	2.24322	20.1306	6.35573	20.1306	-49.7401	20.1306	53.4642	20.1306	-52.9577	20.1306	-20.6949	20.1306	75.7163		20.1306	-73.5501	20.1306	28.0823	20.1306	13.9785	20.1306	11.798	20.1306	-50.0954	20.1306	11	20.1306	88.0615
314.5	15.7155	351.5	234.124	341.9	0.7465		20.1436	-9.16034	20.1436	23.3637	20.1436	2.32346	20.1436	38.1262	20.1436	-77.1159	20.1436	2.83324	20.1436	36.8247		20.1436	-46.1599	20.1436	2.90524	20.1436	15.2558	20.1436	-31.275	20.1436	-36.7456	20.1436	43	20.1436	23.6298
314.8	15.0967	352.1	233.945	342.1	0.7704		20.1566	-3.67064	20.1566	-31.7763	20.1566	34.7388	20.1566	20.1886	20.1566	-68.7033	20.1566	22.6463	20.1566	77.3082		20.1566	-17.8848	20.1566	-12.2045	20.1566	-10.6682	20.1566	-18.6621	20.1566	-13.7246	20.1566	21	20.1566	36.2393
315.3	14.5525	352.6	233.712	342.4	0.7746		20.1696	0.08335	20.1696	-61.3084	20.1696	16.3907	20.1696	9.88584	20.1696	-30.8024	20.1696	29.3044	20.1696	104.308		20.1696	29.5955	20.1696	14.2947	20.1696	12.5003	20.1696	27.5663	20.1696	-31.9024	20.1696	1	20.1696	112.125
316	14.0588	353.1	233.492	343	0.7825		20.1826	18.8591	20.1826	15.9357	20.1826	-45.4107	20.1826	-4.97683	20.1826	-31.5607	20.1826	9.26744	20.1826	74.2075		20.1826	14.4206	20.1826	-39.2163	20.1826	3.8207	20.1826	27.9122	20.1826	-2.68825	20.1826	-5	20.1826	66.8121
316	13.6481	353.3	233.362	343.2	0.7852		20.1956	-15.69	20.1956	12.342	20.1956	35.6153	20.1956	-7.258	20.1956	2.92131	20.1956	-11.7044	20.1956	79.9667		20.1956	-9.56286	20.1956	19.6211	20.1956	-46.8162	20.1956	26.5465	20.1956	26.8744	20.1956	34	20.1956	-48.979
316.7	13.2619	353.8	233.399	343.6	0.8265		20.2086	-17.7711	20.2086	14.0788	20.2086	11.0524	20.2086	71.6474	20.2086	0.1016	20.2086	35.9771	20.2086	20.0265		20.2086	-41.4166	20.2086	-7.41801	20.2086	14.978	20.2086	26.6309	20.2086	-35.1707	20.2086	11	20.2086	-14.3151
317	12.9355	353.9	233.607	344.1	0.8233		20.2216	-11.2828	20.2216	-11.0247	20.2216	43.9892	20.2216	42.3588	20.2216	18.0155	20.2216	52.5438	20.2216	-1.10888		20.2216	-30.7236	20.2216	19.5494	20.2216	-40.5923	20.2216	11.0077	20.2216	-17.1209	20.2216	30	20.2216	73.6017
316.9	12.6537	354.7	233.896	344.4	0.8604		20.2346	-22.1813	20.2346	-18.2125	20.2346	-31.6281	20.2346	-47.8675	20.2346	23.0896	20.2346	-5.97605	20.2346	39.2625		20.2346	-81.2082	20.2346	-39.6245	20.2346	-14.8213	20.2346	-6.63325	20.2346	-24.8885	20.2346	21	20.2346	70.689
317.6	12.3676	355.2	234.071	344.7	0.8647		20.2476	-4.42549	20.2476	-66.9193	20.2476	-41.721	20.2476	-42.066	20.2476	16.4251	20.2476	-2.13058	20.2476	22.1538		20.2476	-39.1337	20.2476	7.59776	20.2476	-6.24884	20.2476	26.5437	20.2476	-45.8325	20.2476	25	20.2476	55.6442
318	12.1011	355.4	234.035	345	0.8864		20.2606	14.4251	20.2606	-73.7642	20.2606	53.9054	20.2606	-42.0297	20.2606	-32.2601	20.2606	-19.5717	20.2606	63.0534		20.2606	-56.9711	20.2606	-14.0279	20.2606	-19.3146	20.2606	17.288	20.2606	-2.69669	20.2606	-4	20.2606	53.2371
318.6	11.8563	355.7	233.834	345.4	0.9134		20.2736	39.926	20.2736	-6.33987	20.2736	1.81241	20.2736	18.3547	20.2736	6.53131	20.2736	7.69218	20.2736	60.1757		20.2736	-47.5255	20.2736	-23.5077	20.2736	22.6985	20.2736	-38.1826	20.2736	6.33076	20.2736	1	20.2736	74.4963
319	11.6195	356.2	233.684	345.6	0.9267		20.2866	-17.9258	20.2866	21.6381	20.2866	21.3421	20.2866	-45.6138	20.2866	-14.6035	20.2866	68.6606	20.2866	73.329		20.2866	-10.2527	20.2866	49.1646	20.2866	32.1005	20.2866	-22.2249	20.2866	-16.4636	20.2866	18	20.2866	51.0797
319.2	11.4282	356.3	233.659	346	0.9457		20.2996	-27.2684	20.2996	-0.72243	20.2996	72.2805	20.2996	-10.1965	20.2996	5.45342	20.2996	8.13466	20.2996	69.7098		20.2996	33.1497	20.2996	1.39022	20.2996	-15.213	20.2996	-5.26201	20.2996	2.87154	20.2996	15	20.2996	-35.9809
319.9	11.283	356.8	233.78	346.6	0.9712		20.3126	-38.9489	20.3126	-27.6062	20.3126	-13.7845	20.3126	-28.2269	20.3126	4.54606	20.3126	-6.87469	20.3126	60.6945		20.3126	-53.881	20.3126	-16.647	20.3126	15.1759	20.3126	-38.5259	20.3126	-6.1658	20.3126	4	20.3126	-15.4359
320.2	11.256	357.2	233.926	346.8	0.9659		20.3256	-84.6694	20.3256	-9.42267	20.3256	5.39662	20.3256	7.14898	20.3256	-1.66698	20.3256	-43.2086	20.3256	23.6618		20.3256	-43.9583	20.3256	38.6085	20.3256	13.9366	20.3256	-42.0135	20.3256	44.3541	20.3256	-22	20.3256	-12.715
320.3	11.4367	357.3	234.029	347.1	1.0014		20.3386	-60.7386	20.3386	47.4954	20.3386	2.17173	20.3386	-8.74455	20.3386	14.4921	20.3386	8.16535	20.3386	36.7463		20.3386	-0.94136	20.3386	24.3327	20.3386	3.41995	20.3386	-15.211	20.3386	17.2954	20.3386	1	20.3386	28.8855
320.8	11.9999	357.9	233.94	347.7	1.0215		20.3516	-0.14927	20.3516	-32.6267	20.3516	-15.2846	20.3516	-9.8347	20.3516	-16.191	20.3516	-29.4756	20.3516	38.909		20.3516	-68.0938	20.3516	17.5282	20.3516	0.4635	20.3516	56.7145	20.3516	-48.7259	20.3516	9	20.3516	70.7656
321.1	12.9419	358.2	233.844	347.9	1.0395		20.3646	-39.4365	20.3646	13.8047	20.3646	-40.2412	20.3646	-51.6586	20.3646	23.6288	20.3646	-64.4498	20.3646	25.9119		20.3646	-35.9191	20.3646	-26.0563	20.3646	-60.7434	20.3646	-0.67222	20.3646	-17.8379	20.3646	1	20.3646	68.2948
321.7	14.614	358.7	233.903	348.3	1.0549		20.3776	8.21406	20.3776	-42.7006	20.3776	19.116	20.3776	-29.4597	20.3776	-35.6303	20.3776	-45.609	20.3776	39.0906		20.3776	-44.9622	20.3776	49.1271	20.3776	6.38089	20.3776	-4.83331	20.3776	12.0623	20.3776	-22	20.3776	54.9527
322.1	16.7142	359.2	234.023	348.5	1.0798		20.3906	3.96006	20.3906	-34.9198	20.3906	-0.61584	20.3906	10.3236	20.3906	14.8575	20.3906	-12.1674	20.3906	-26.0837		20.3906	-14.7996	20.3906	39.3695	20.3906	14.4659	20.3906	-31.6237	20.3906	20.2838	20.3906	9	20.3906	17.8717
322.9	19.0051	359.7	234.044	348.8	1.0999		20.4036	-0.38959	20.4036	-20.5073	20.4036	2.86527	20.4036	-11.6526	20.4036	-16.6532	20.4036	-31.7881	20.4036	28.0725		20.4036	-6.86974	20.4036	50.157	20.4036	38.0422	20.4036	-0.71883	20.4036	17.9722	20.4036	13	20.4036	63.7167
323	21.6092	359.9	233.821	349.4	1.1206		20.4166	21.2948	20.4166	-38.6029	20.4166	22.2532	20.4166	14.5864	20.4166	-39.9815	20.4166	5.12993	20.4166	13.5102		20.4166	-15.6948	20.4166	-40.2176	20.4166	-41.7404	20.4166	17.1275	20.4166	10.8366	20.4166	40	20.4166	-2.31748
323.4	24.0919	360.3	233.624	349.6	1.1338		20.4296	40.8707	20.4296	38.0165	20.4296	10.6923	20.4296	-9.94518	20.4296	-78.8158	20.4296	22.198	20.4296	2.24122		20.4296	-24.9922	20.4296	-13.6648	20.4296	20.0632	20.4296	77.8183	20.4296	31.8081	20.4296	15	20.4296	52.5666
323.4	26.3071	360.6	233.56	350	1.1534		20.4426	-5.42828	20.4426	8.23541	20.4426	-0.38283	20.4426	-34.146	20.4426	-23.0114	20.4426	-5.80572	20.4426	82.3157		20.4426	-23.4755	20.4426	24.0276	20.4426	37.112	20.4426	6.92289	20.4426	10.7778	20.4426	6	20.4426	40.6706
324.1	28.5774	360.8	233.474	350.3	1.1804		20.4556	19.6893	20.4556	-54.2842	20.4556	3.55892	20.4556	34.4733	20.4556	54.3762	20.4556	-21.1573	20.4556	59.9989		20.4556	-11.5225	20.4556	-28.2495	20.4556	-6.60623	20.4556	-30.2653	20.4556	8.65422	20.4556	30	20.4556	-37.9099
324.6	30.5139	361.2	233.352	350.9	1.1958		20.4686	107.479	20.4686	-1.24244	20.4686	34.8589	20.4686	57.1901	20.4686	30.1647	20.4686	-27.5652	20.4686	1.17459		20.4686	-44.5454	20.4686	-36.3067	20.4686	13.8139	20.4686	-17.8544	20.4686	-3.71171	20.4686	23	20.4686	-18.2348
324.7	32.2829	361.2	233.154	351.1	1.2244		20.4816	27.3589	20.4816	8.56241	20.4816	11.2939	20.4816	-28.3319	20.4816	6.15234	20.4816	-22.151	20.4816	38.0699		20.4816	-38.6007	20.4816	8.27611	20.4816	55.4356	20.4816	14.0101	20.4816	15.1222	20.4816	-17	20.4816	42.3963
325.5	33.7802	361.8	233.019	351.3	1.2377		20.4946	32.1598	20.4946	-66.554	20.4946	-58.6817	20.4946	-13.1335	20.4946	57.1867	20.4946	17.8242	20.4946	45.3416		20.4946	-83.0163	20.4946	-2.43862	20.4946	-17.4875	20.4946	9.33883	20.4946	3.34491	20.4946	18	20.4946	-18.4297
326	35.3093	362.4	233.046	352	1.2742		20.5076	29.0984	20.5076	-36.5132	20.5076	6.96606	20.5076	-44.1255	20.5076	14.8572	20.5076	26.3506	20.5076	-13.2328		20.5076	-92.0519	20.5076	-45.585	20.5076	-34.3924	20.5076	-29.7297	20.5076	1.39542	20.5076	16	20.5076	-12.4269
326.4	36.6857	362.6	233.076	352.4	1.2859		20.5206	13.3315	20.5206	-10.5555	20.5206	-46.0399	20.5206	10.1505	20.5206	-28.1659	20.5206	-80.1536	20.5206	-8.08794		20.5206	-24.942	20.5206	-42.2753	20.5206	-3.21124	20.5206	33.096	20.5206	0.49179	20.5206	22	20.5206	0.88241
326.8	37.9414	363.1	233.105	352.6	1.3118		20.5336	-24.8067	20.5336	45.1669	20.5336	-39.5365	20.5336	-4.35189	20.5336	-20.1535	20.5336	-29.8062	20.5336	-77.878		20.5336	-32.5604	20.5336	-6.36205	20.5336	16.2957	20.5336	-18.7847	20.5336	4.42005	20.5336	24	20.5336	11.4234
326.9	39.1897	363.4	233.228	353	1.3351		20.5466	8.85951	20.5466	-4.05322	20.5466	8.73051	20.5466	15.3785	20.5466	20.7469	20.5466	3.10098	20.5466	-13.5321		20.5466	-38.5112	20.5466	-1.9554	20.5466	36.3399	20.5466	-26.2995	20.5466	32.3093	20.5466	0	20.5466	7.58789
327.6	40.2763	363.8	233.387	353.6	1.3585		20.5596	9.50551	20.5596	-13.0627	20.5596	-28.2097	20.5596	-35.1573	20.5596	22.3178	20.5596	-15.7712	20.5596	80.6347		20.5596	-99.0128	20.5596	23.8251	20.5596	49.8195	20.5596	-16.8714	20.5596	22.4586	20.5596	-3	20.5596	-21.324
328.3	41.3058	364.1	233.284	353.8	1.3728		20.5726	25.1629	20.5726	-5.86628	20.5726	29.4426	20.5726	24.582	20.5726	1.33843	20.5726	30.0071	20.5726	52.8454		20.5726	11.329	20.5726	-10.8556	20.5726	-30.3464	20.5726	-22.5554	20.5726	9.74818	20.5726	14	20.5726	-30.9279
328.3	42.1996	364.4	233.035	354.3	1.3834		20.5856	3.99169	20.5856	-44.9015	20.5856	17.4216	20.5856	-8.44579	20.5856	-10.7373	20.5856	9.71661	20.5856	66.4757		20.5856	18.6974	20.5856	8.87178	20.5856	9.35756	20.5856	-19.9745	20.5856	32.9873	20.5856	16	20.5856	34.5797
328.9	42.9646	364.5	232.788	354.8	1.4167		20.5986	-5.30657	20.5986	9.46668	20.5986	-10.1263	20.5986	-34.0785	20.5986	0.75516	20.5986	-12.9134	20.5986	67.2083		20.5986	-16.8609	20.5986	46.5096	20.5986	28.0114	20.5986	7.93451	20.5986	34.1734	20.5986	11	20.5986	114.567
329.7	43.7588	364.9	232.526	354.9	1.4485		20.6116	-43.0573	20.6116	17.7672	20.6116	22.0092	20.6116	-78.3579	20.6116	38.5583	20.6116	-44.347	20.6116	81.0138		20.6116	-60.7564	20.6116	60.0036	20.6116	32.3882	20.6116	9.91055	20.6116	28.7796	20.6116	40	20.6116	39.0344
329.9	44.5594	365.4	232.374	355.3	1.4766		20.6246	-46.1424	20.6246	61.0734	20.6246	-26.7151	20.6246	-11.9663	20.6246	-11.5393	20.6246	-2.48897	20.6246	61.3605		20.6246	-5.1026	20.6246	80.0053	20.6246	0.79248	20.6246	-17.6047	20.6246	48.0565	20.6246	2	20.6246	1.22116
330.5	45.4807	365.5	232.46	355.8	1.5026		20.6376	6.95935	20.6376	63.6654	20.6376	85.7162	20.6376	-17.3405	20.6376	-25.4489	20.6376	-5.62624	20.6376	48.5424		20.6376	-5.77957	20.6376	92.1375	20.6376	-10.7147	20.6376	20.0156	20.6376	7.30585	20.6376	-7	20.6376	-18.5228
331.2	46.33	366.1	232.668	356.4	1.5238		20.6506	-16.649	20.6506	19.764	20.6506	24.7604	20.6506	-35.4553	20.6506	-22.462	20.6506	19.7904	20.6506	35.2553		20.6506	-5.81602	20.6506	10.5996	20.6506	16.4732	20.6506	-25.0195	20.6506	30.6299	20.6506	-6	20.6506	-23.671
331.7	47.1157	366.5	232.793	356.8	1.5646		20.6636	-2.95192	20.6636	99.9461	20.6636	-14.5424	20.6636	4.81278	20.6636	-17.9613	20.6636	-8.00376	20.6636	-21.4502		20.6636	-11.5977	20.6636	16.9086	20.6636	59.6635	20.6636	-15.6593	20.6636	-1.2758	20.6636	30	20.6636	53.2525
332	47.7526	367	232.768	357	1.5518		20.6766	-10.3532	20.6766	52.232	20.6766	30.7996	20.6766	46.8436	20.6766	-28.8288	20.6766	26.5998	20.6766	48.7168		20.6766	-52.5418	20.6766	-18.4736	20.6766	2.04224	20.6766	58.9274	20.6766	42.7197	20.6766	59	20.6766	20.6905
332.6	48.3963	367.5	232.752	357.1	1.5905		20.6896	26.692	20.6896	28.3324	20.6896	-24.5337	20.6896	58.2488	20.6896	32.1106	20.6896	46.3556	20.6896	21.1601		20.6896	-3.58079	20.6896	21.5355	20.6896	-6.11247	20.6896	20.0126	20.6896	16.8015	20.6896	54	20.6896	-7.59662
333.2	49.0591	367.8	232.909	358	1.6308		20.7026	-0.33535	20.7026	4.28123	20.7026	-48.5891	20.7026	-47.2117	20.7026	-5.83158	20.7026	-15.1438	20.7026	-17.8392		20.7026	-3.14524	20.7026	6.94867	20.7026	27.9933	20.7026	-1.7417	20.7026	-26.0935	20.7026	15	20.7026	4.90373
333.3	49.7998	367.8	233.07	358.3	1.6541		20.7156	8.49471	20.7156	-46.0519	20.7156	17.6337	20.7156	-56.5835	20.7156	-11.9586	20.7156	0.45855	20.7156	11.6246		20.7156	2.41618	20.7156	-22.2454	20.7156	-4.63771	20.7156	10.8789	20.7156	-12.5995	20.7156	21	20.7156	2.84951
334	50.5871	367.6	233.035	358.5	1.6843		20.7286	-26.4422	20.7286	-10.1877	20.7286	28.4895	20.7286	-45.6315	20.7286	8.00997	20.7286	17.3972	20.7286	27.6738		20.7286	20.4199	20.7286	-60.7267	20.7286	-72.2342	20.7286	-47.5459	20.7286	5.02557	20.7286	17	20.7286	49.3942
334.1	51.3506	368.2	232.763	359	1.7193		20.7416	1.79447	20.7416	16.4358	20.7416	-44.4958	20.7416	-24.9291	20.7416	-2.45325	20.7416	-15.1977	20.7416	0.11947		20.7416	-34.429	20.7416	-3.03435	20.7416	-39.6874	20.7416	-10.7323	20.7416	26.696	20.7416	13	20.7416	6.05135
334.3	52.1337	368.4	232.458	359.4	1.7521		20.7546	-0.33511	20.7546	-16.0538	20.7546	-11.762	20.7546	-31.1974	20.7546	19.7826	20.7546	4.357	20.7546	28.9565		20.7546	-22.3758	20.7546	-12.4125	20.7546	10.6727	20.7546	-25.1209	20.7546	-5.13565	20.7546	6	20.7546	-13.8542
334.7	52.9692	368.5	232.478	359.9	1.7945		20.7676	43.042	20.7676	-12.8393	20.7676	29.7559	20.7676	10.9763	20.7676	59.0644	20.7676	24.4795	20.7676	54.2428		20.7676	5.72866	20.7676	62.7501	20.7676	-8.77068	20.7676	-13.7976	20.7676	16.1889	20.7676	18	20.7676	60.1487
335.3	53.7003	369	232.629	360.2	1.8062		20.7806	75.8831	20.7806	68.9562	20.7806	-33.4056	20.7806	-0.3899	20.7806	18.1106	20.7806	-16.6134	20.7806	65.0926		20.7806	-40.9701	20.7806	0.17085	20.7806	-21.3329	20.7806	6.15563	20.7806	24.0256	20.7806	10	20.7806	48.8866
335.6	54.3923	369.7	232.825	360.9	1.8512		20.7936	15.2202	20.7936	40.6499	20.7936	-4.91287	20.7936	11.3117	20.7936	-28.8853	20.7936	-18.6228	20.7936	49.6553		20.7936	-95.9257	20.7936	-29.8195	20.7936	9.70165	20.7936	13.0144	20.7936	27.058	20.7936	12	20.7936	14.7425
335.7	55.0561	369.8	233.093	361.1	1.8639		20.8066	20.3678	20.8066	31.0365	20.8066	-45.3577	20.8066	-12.8712	20.8066	12.8383	20.8066	-44.3815	20.8066	47.5978		20.8066	-42.3874	20.8066	-0.35482	20.8066	4.02704	20.8066	49.4645	20.8066	13.1087	20.8066	-6	20.8066	37.712
336.1	55.6633	370.1	233.537	361.4	1.9079		20.8196	6.35536	20.8196	34.7393	20.8196	-40.1161	20.8196	-38.7234	20.8196	41.2379	20.8196	-19.3279	20.8196	16.1564		20.8196	28.2498	20.8196	53.0734	20.8196	8.08824	20.8196	16.6006	20.8196	28.5053	20.8196	-13	20.8196	-22.6527
336.7	56.2753	370.4	233.884	362.2	1.9418		20.8326	10.4322	20.8326	-10.7873	20.8326	-32.6147	20.8326	-117.466	20.8326	33.8532	20.8326	-30.7203	20.8326	-24.127		20.8326	20.2609	20.8326	43.0798	20.8326	20.9836	20.8326	3.7623	20.8326	4.00706	20.8326	-8	20.8326	-0.80034
336.7	56.9222	371.3	233.963	362.4	1.9741		20.8456	5.96112	20.8456	-2.6069	20.8456	-49.9551	20.8456	-93.6357	20.8456	-6.09079	20.8456	-9.12053	20.8456	-32.2227		20.8456	-63.2748	20.8456	-20.8482	20.8456	-5.72962	20.8456	11.3604	20.8456	10.1951	20.8456	-5	20.8456	40.849
337	57.5754	371.5	233.808	362.7	2.0154		20.8586	11.9341	20.8586	60.6156	20.8586	2.37974	20.8586	-11.3904	20.8586	13.5737	20.8586	26.8406	20.8586	-45.3535		20.8586	-75.7555	20.8586	-43.7321	20.8586	22.3096	20.8586	-36.6398	20.8586	-18.0289	20.8586	14	20.8586	59.3432
337.5	58.1895	371.7	233.405	363.2	2.0668		20.8716	21.2624	20.8716	37.133	20.8716	40.179	20.8716	-12.0353	20.8716	-3.08314	20.8716	42.5466	20.8716	28.9448		20.8716	-60.8854	20.8716	-66.9698	20.8716	-4.02596	20.8716	-16.4224	20.8716	-35.3248	20.8716	22	20.8716	73.1929
337.7	58.6112	372.3	232.951	363.3	2.1007		20.8846	4.83897	20.8846	-20.4217	20.8846	65.1658	20.8846	-0.36382	20.8846	-24.9602	20.8846	-36.0395	20.8846	-41.6283		20.8846	7.43091	20.8846	-61.6396	20.8846	-8.24358	20.8846	-1.41067	20.8846	-20.6143	20.8846	41	20.8846	46.606
338	59.0102	372.8	232.729	363.8	2.1182		20.8976	10.289	20.8976	-7.10525	20.8976	10.005	20.8976	22.7596	20.8976	8.99149	20.8976	-61.7573	20.8976	-34.2793		20.8976	66.0758	20.8976	-78.3528	20.8976	36.8817	20.8976	1.37903	20.8976	14.6894	20.8976	12	20.8976	-13.8313
338.5	59.4065	373.6	232.534	364.4	2.1585		20.9106	7.79145	20.9106	0.92333	20.9106	-37.8652	20.9106	-58.6843	20.9106	-20.4121	20.9106	-31.9949	20.9106	40.9474		20.9106	-11.0811	20.9106	-55.1237	20.9106	22.7013	20.9106	-17.023	20.9106	4.84369	20.9106	19	20.9106	-43.7774
338.9	59.8473	373.6	232.495	364.8	2.2088		20.9236	-36.3649	20.9236	5.5679	20.9236	-56.6189	20.9236	-12.7481	20.9236	-52.5876	20.9236	-26.9226	20.9236	34.3823		20.9236	-79.4078	20.9236	-52.6774	20.9236	-53.1491	20.9236	18.0843	20.9236	-21.9663	20.9236	31	20.9236	4.90808
339	60.2304	374	232.761	365.1	2.2671		20.9366	-16.4913	20.9366	2.29125	20.9366	-26.5869	20.9366	-13.4341	20.9366	-36.7527	20.9366	-41.3734	20.9366	-32.1258		20.9366	-64.1308	20.9366	-7.10343	20.9366	-3.37891	20.9366	12.611	20.9366	-25.2126	20.9366	5	20.9366	45.7972
339.3	60.6335	374.2	233.065	365.3	2.3026		20.9496	17.4233	20.9496	-37.3935	20.9496	24.2709	20.9496	-51.7129	20.9496	32.5597	20.9496	-19.1075	20.9496	11.6825		20.9496	-66.9436	20.9496	27.745	20.9496	-3.00306	20.9496	36.1495	20.9496	-9.04621	20.9496	-5	20.9496	-15.0072
339.8	61.0918	374.3	233.235	365.9	2.3492		20.9626	-26.3427	20.9626	-44.2901	20.9626	1.01274	20.9626	-61.4275	20.9626	41.4991	20.9626	-39.7117	20.9626	72.2799		20.9626	-23.6331	20.9626	-10.0277	20.9626	-1.62232	20.9626	13.4996	20.9626	15.1229	20.9626	6	20.9626	-4.2676
339.8	61.5973	374.5	233.485	366.2	2.372		20.9756	-17.9865	20.9756	-64.9008	20.9756	-22.9856	20.9756	-44.032	20.9756	36.0597	20.9756	1.18998	20.9756	-28.8404		20.9756	-29.5247	20.9756	-51.144	20.9756	-6.88432	20.9756	-35.7695	20.9756	6.03278	20.9756	36	20.9756	-5.31426
340.3	62.0604	375.1	233.916	366.5	2.4213		20.9886	18.0054	20.9886	-42.7139	20.9886	-44.5878	20.9886	-8.81593	20.9886	3.53841	20.9886	27.7897	20.9886	-62.7839		20.9886	-37.5591	20.9886	-27.8123	20.9886	31.6559	20.9886	-10.6913	20.9886	11.0069	20.9886	2	20.9886	-21.8947
340.8	62.5054	375.3	234.294	366.9	2.4425		21.0016	12.5113	21.0016	-3.71249	21.0016	-17.1361	21.0016	4.70377	21.0016	-26.6352	21.0016	2.24456	21.0016	71.362		21.0016	-31.3884	21.0016	-5.65008	21.0016	14.0037	21.0016	39.0209	21.0016	-6.05783	21.0016	1	21.0016	33.0327
340.9	62.9669	375.9	234.411	367.4	2.5119		21.0146	31.4281	21.0146	-10.6826	21.0146	-16.0197	21.0146	-14.6018	21.0146	-21.889	21.0146	18.5987	21.0146	71.7532		21.0146	-29.8485	21.0146	-65.4379	21.0146	-0.37413	21.0146	28.6538	21.0146	-30.7497	21.0146	-28	21.0146	53.6494
341.3	63.5412	376.7	234.528	367.5	2.5437		21.0276	35.1742	21.0276	-0.65815	21.0276	-24.8776	21.0276	-13.3091	21.0276	7.5638	21.0276	-0.88219	21.0276	37.0257		21.0276	-47.0239	21.0276	-59.0129	21.0276	11.0412	21.0276	7.22888	21.0276	-17.2376	21.0276	0	21.0276	34.1979
341.6	64.1092	376.8	234.856	368.2	2.6009		21.0406	0.77476	21.0406	24.2914	21.0406	-19.336	21.0406	-19.5641	21.0406	40.9576	21.0406	-23.0722	21.0406	-11.6044		21.0406	-24.8421	21.0406	-39.0967	21.0406	-16.7394	21.0406	39.581	21.0406	9.6231	21.0406	14	21.0406	6.28886
342.2	64.7057	377.2	235.347	368.5	2.6374		21.0536	22.428	21.0536	11.3726	21.0536	-14.3456	21.0536	14.7594	21.0536	42.4742	21.0536	-46.6197	21.0536	-19.8447		21.0536	4.41641	21.0536	-45.6814	21.0536	-15.8701	21.0536	42.6607	21.0536	25.6604	21.0536	-1	21.0536	-26.3543
342.4	65.2366	377.4	235.491	369.2	2.709		21.0666	8.97609	21.0666	-11.2295	21.0666	-5.11494	21.0666	39.6912	21.0666	-2.36838	21.0666	-23.0222	21.0666	8.51418		21.0666	-39.4337	21.0666	-38.9889	21.0666	5.47116	21.0666	29.4742	21.0666	2.3941	21.0666	-4	21.0666	-17.657
342.8	65.6017	378	235.149	369.4	2.7402		21.0796	-2.17826	21.0796	20.9375	21.0796	0.83859	21.0796	1.56403	21.0796	-20.2003	21.0796	1.93655	21.0796	39.2376		21.0796	-28.0727	21.0796	-63.5417	21.0796	10.8382	21.0796	28.4909	21.0796	-33.2549	21.0796	17	21.0796	25.3531
343.2	65.8862	378.2	234.797	370.1	2.772		21.0926	33.9418	21.0926	48.2098	21.0926	-27.5113	21.0926	-9.1048	21.0926	2.28671	21.0926	-11.5939	21.0926	21.1823		21.0926	-8.37839	21.0926	-84.8809	21.0926	18.4607	21.0926	29.966	21.0926	-11.151	21.0926	17	21.0926	54.7534
343.4	66.2332	379	234.45	370.3	2.8197		21.1056	4.08592	21.1056	-13.1486	21.1056	-33.1587	21.1056	22.248	21.1056	9.74571	21.1056	-29.6068	21.1056	-5.04768		21.1056	-23.0177	21.1056	-45.9229	21.1056	36.4112	21.1056	32.8396	21.1056	15.6946	21.1056	3	21.1056	34.8929
343.9	66.6322	379.5	234.166	370.7	2.8605		21.1186	-63.6057	21.1186	-26.2678	21.1186	22.3429	21.1186	5.56241	21.1186	5.46404	21.1186	-39.9575	21.1186	14.5786		21.1186	-12.0361	21.1186	-12.0978	21.1186	0.58973	21.1186	-30.7902	21.1186	9.86857	21.1186	3	21.1186	-10.9257
344.5	67.1159	380.1	234.076	371.3	2.9267		21.1316	-43.1379	21.1316	21.8997	21.1316	55.454	21.1316	19.5796	21.1316	-9.14491	21.1316	-27.521	21.1316	27.6531		21.1316	-29.7803	21.1316	-28.1101	21.1316	-28.4469	21.1316	-41.9182	21.1316	-3.42362	21.1316	-2	21.1316	-23.6107
344.6	67.6505	380.8	234.356	371.9	2.9686		21.1446	11.184	21.1446	19.5956	21.1446	41.3854	21.1446	35.5394	21.1446	1.91026	21.1446	-16.2859	21.1446	12.5785		21.1446	-48.6389	21.1446	-50.1615	21.1446	-6.90375	21.1446	17.6636	21.1446	-0.1854	21.1446	9	21.1446	19.5733
344.9	68.299	381.5	234.978	372.3	3.03		21.1576	22.6608	21.1576	-10.3098	21.1576	5.27357	21.1576	23.2351	21.1576	9.59819	21.1576	-9.5537	21.1576	34.1827		21.1576	0.09215	21.1576	-52.6166	21.1576	18.4302	21.1576	16.4484	21.1576	12.1133	21.1576	-16	21.1576	29.5669
345.4	68.8632	381.8	235.659	372.7	3.0793		21.1706	-4.82501	21.1706	-6.5002	21.1706	9.99785	21.1706	23.3966	21.1706	-39.8064	21.1706	11.244	21.1706	-2.00786		21.1706	12.6848	21.1706	-32.1048	21.1706	6.23858	21.1706	-22.0695	21.1706	-4.88588	21.1706	13	21.1706	-0.50956
346.2	69.4593	382.3	235.723	373.1	3.1429		21.1836	-16.3348	21.1836	17.1836	21.1836	24.0873	21.1836	2.98278	21.1836	-68.1994	21.1836	19.4345	21.1836	-13.3704		21.1836	-6.20779	21.1836	6.88879	21.1836	1.39253	21.1836	-17.0307	21.1836	-14.5973	21.1836	16	21.1836	-2.63158
346.5	70.1353	382.7	235.247	373.5	3.2059		21.1966	5.88918	21.1966	8.44831	21.1966	34.1489	21.1966	-11.5194	21.1966	-31.5627	21.1966	13.4076	21.1966	72.8131		21.1966	3.66623	21.1966	31.9918	21.1966	37.5472	21.1966	-15.9812	21.1966	8.44995	21.1966	19	21.1966	4.78249
346.6	70.6487	382.8	234.87	373.6	3.2679		21.2096	-17.405	21.2096	-26.4926	21.2096	53.5211	21.2096	-29.157	21.2096	5.62042	21.2096	-17.2825	21.2096	87.4574		21.2096	-31.8758	21.2096	11.8193	21.2096	26.2392	21.2096	-20.038	21.2096	27.9758	21.2096	-29	21.2096	-15.2027
347	71.0344	383	234.713	374.1	3.2981		21.2226	-45.0475	21.2226	-11.295	21.2226	22.1049	21.2226	-42.9382	21.2226	30.1094	21.2226	-57.8613	21.2226	38.6267		21.2226	-65.9912	21.2226	-2.72972	21.2226	17.563	21.2226	16.0633	21.2226	19.4885	21.2226	-19	21.2226	-24.23
347.3	71.4366	383.6	234.816	374.7	3.3649		21.2356	-28.6595	21.2356	12.3612	21.2356	10.8943	21.2356	-56.8004	21.2356	54.6618	21.2356	-48.6946	21.2356	-36.0582		21.2356	-52.6321	21.2356	-10.8261	21.2356	17.9964	21.2356	14.7519	21.2356	0.66436	21.2356	-11	21.2356	-38.3997
347.7	71.9505	384.3	235.185	374.8	3.4279		21.2486	-2.481	21.2486	-28.9968	21.2486	11.1084	21.2486	-48.3705	21.2486	43.0597	21.2486	-8.17749	21.2486	-5.38578		21.2486	-5.8475	21.2486	-17.9402	21.2486	-27.0747	21.2486	11.0518	21.2486	4.25808	21.2486	22	21.2486	-62.3265
348.3	72.5736	384.3	235.695	375.3	3.4788		21.2616	-9.24727	21.2616	-42.3559	21.2616	-22.9027	21.2616	-4.1357	21.2616	11.004	21.2616	33.4042	21.2616	-0.17988		21.2616	14.3382	21.2616	6.28303	21.2616	-35.5345	21.2616	2.39323	21.2616	13.6073	21.2616	9	21.2616	25.6491
348.3	73.1691	384.6	236.267	376	3.5387		21.2746	2.71545	21.2746	-39.9794	21.2746	-31.0586	21.2746	15.807	21.2746	8.16761	21.2746	8.97117	21.2746	-13.014		21.2746	-11.04	21.2746	-4.56731	21.2746	-0.76168	21.2746	2.7679	21.2746	7.64486	21.2746	15	21.2746	50.0469
348.7	73.7471	384.8	236.985	376.3	3.616		21.2876	11.8644	21.2876	-4.56158	21.2876	17.8591	21.2876	-20.8644	21.2876	30.7885	21.2876	-15.5368	21.2876	-2.77293		21.2876	-13.4437	21.2876	13.6227	21.2876	-29.3661	21.2876	19.1062	21.2876	-8.98646	21.2876	15	21.2876	-5.41292
348.9	74.2695	384.8	237.511	376.5	3.6785		21.3006	-27.9701	21.3006	-11.9899	21.3006	-30.8264	21.3006	-18.1739	21.3006	-15.8456	21.3006	-20.272	21.3006	-13.0804		21.3006	-29.7256	21.3006	28.983	21.3006	-35.7248	21.3006	68.5963	21.3006	-10.8946	21.3006	23	21.3006	-5.00727
349.3	74.8279	385.2	237.746	376.7	3.767		21.3136	-8.87313	21.3136	-14.7639	21.3136	-56.838	21.3136	-43.9067	21.3136	-30.0142	21.3136	-22.4297	21.3136	-10.2788		21.3136	-54.2069	21.3136	36.751	21.3136	-10.473	21.3136	7.94657	21.3136	-1.77872	21.3136	-12	21.3136	38.8836
349.8	75.4817	385.7	237.68	377	3.8407		21.3266	10.4025	21.3266	-41.8836	21.3266	-12.5814	21.3266	-59.862	21.3266	-24.4042	21.3266	14.653	21.3266	-38.2508		21.3266	-8.40607	21.3266	25.6208	21.3266	17.0519	21.3266	-38.7642	21.3266	-9.44233	21.3266	-14	21.3266	20.4884
350	75.9766	386	237.428	377.5	3.9101		21.3396	-0.11397	21.3396	-44.8868	21.3396	-4.53327	21.3396	-51.0581	21.3396	-5.09701	21.3396	20.7816	21.3396	-59.6596		21.3396	-12.8177	21.3396	-30.0744	21.3396	24.6832	21.3396	-35.8626	21.3396	3.57123	21.3396	-6	21.3396	27.2294
350.8	76.2876	386.9	236.759	377.8	3.9636		21.3526	20.8907	21.3526	2.40563	21.3526	17.2174	21.3526	-50.1288	21.3526	-15.3172	21.3526	1.18829	21.3526	-3.89042		21.3526	-14.5979	21.3526	-0.93518	21.3526	61.6995	21.3526	-31.5765	21.3526	29.9783	21.3526	-23	21.3526	40.9074
351	76.6124	387.7	236.109	378.4	4.0319		21.3656	-5.78303	21.3656	5.80106	21.3656	11.9121	21.3656	-31.7849	21.3656	-10.008	21.3656	3.31147	21.3656	-11.9314		21.3656	6.49331	21.3656	-16.1953	21.3656	43.4031	21.3656	-7.30942	21.3656	19.421	21.3656	-15	21.3656	44.5163
351.1	77.1072	388	235.749	378.6	4.1114		21.3786	-41.3498	21.3786	28.2807	21.3786	-4.02115	21.3786	19.3165	21.3786	-28.1562	21.3786	26.3901	21.3786	16.3125		21.3786	14.5403	21.3786	-26.0951	21.3786	-12.1444	21.3786	22.4912	21.3786	-26.8114	21.3786	8	21.3786	40.4605
351.4	77.7139	388.4	235.747	378.8	4.1713		21.3916	-41.3233	21.3916	5.8709	21.3916	-18.0203	21.3916	1.13409	21.3916	-9.61976	21.3916	6.68211	21.3916	-0.3358		21.3916	-0.99004	21.3916	-7.37593	21.3916	12.9317	21.3916	4.71365	21.3916	-32.5486	21.3916	4	21.3916	41.9244
352	78.2771	388.8	235.914	379.5	4.2624		21.4046	-43.1635	21.4046	16.7981	21.4046	32.0572	21.4046	-63.8368	21.4046	3.27337	21.4046	61.4546	21.4046	-74.0768		21.4046	30.6111	21.4046	-8.58147	21.4046	19.4453	21.4046	10.7619	21.4046	5.80372	21.4046	5	21.4046	95.6603
352.4	78.7603	388.9	235.705	380	4.3408		21.4176	-51.756	21.4176	-14.5302	21.4176	31.5153	21.4176	-28.4259	21.4176	29.7854	21.4176	-14.2119	21.4176	-58.8019		21.4176	-14.8836	21.4176	6.94614	21.4176	-4.55476	21.4176	21.02	21.4176	11.5172	21.4176	10	21.4176	10.7145
352.4	79.0744	389.4	234.802	380.1	4.4001		21.4306	-7.78234	21.4306	-60.8831	21.4306	5.70272	21.4306	6.20464	21.4306	-12.8737	21.4306	-21.4233	21.4306	29.4579		21.4306	-35.33	21.4306	-46.7341	21.4306	37.4098	21.4306	16.0683	21.4306	28.8	21.4306	-3	21.4306	-31.9866
352.5	79.3319	389.9	233.742	380.7	4.495		21.4436	21.5831	21.4436	10.4896	21.4436	36.6935	21.4436	-54.5684	21.4436	-24.751	21.4436	-15.3791	21.4436	36.026		21.4436	-27.3636	21.4436	-34.2657	21.4436	41.113	21.4436	-13.8776	21.4436	23.0958	21.4436	-17	21.4436	-34.1752
353.5	79.7436	390.3	232.909	381.2	4.558		21.4566	-14.7463	21.4566	-15.5438	21.4566	21.144	21.4566	5.70047	21.4566	-43.2407	21.4566	5.96723	21.4566	6.68926		21.4566	9.19809	21.4566	18.3453	21.4566	25.7983	21.4566	-34.7875	21.4566	-9.08227	21.4566	1	21.4566	40.9953
353.8	80.3137	391.2	232.438	381.6	4.6232		21.4696	24.0449	21.4696	8.09873	21.4696	41.1487	21.4696	31.6448	21.4696	-53.0015	21.4696	42.3543	21.4696	-48.4369		21.4696	38.3241	21.4696	-2.51099	21.4696	-2.23671	21.4696	-37.3509	21.4696	-38.7002	21.4696	-16	21.4696	28.5884
354.1	80.9479	391.8	232.426	382	4.6868		21.4826	38.1403	21.4826	-46.5335	21.4826	1.37998	21.4826	-31.5376	21.4826	-3.79361	21.4826	16.4274	21.4826	32.2159		21.4826	-45.3478	21.4826	-25.6107	21.4826	45.1446	21.4826	-23.3804	21.4826	5.44188	21.4826	21	21.4826	-24.4425
354.7	81.5148	392.3	232.658	382.5	4.7721		21.4956	50.5745	21.4956	-50.2306	21.4956	31.9245	21.4956	-17.3861	21.4956	8.1677	21.4956	55.6202	21.4956	19.9147		21.4956	-47.2736	21.4956	-33.1899	21.4956	-7.87872	21.4956	8.00551	21.4956	-13.9985	21.4956	33	21.4956	-49.6059
355.1	81.8523	392.5	233.005	382.8	4.8394		21.5086	-42.9446	21.5086	-12.0936	21.5086	20.6974	21.5086	55.3161	21.5086	11.3332	21.5086	11.3577	21.5086	3.12466		21.5086	-27.9399	21.5086	-36.4678	21.5086	-14.0563	21.5086	18.4047	21.5086	7.2817	21.5086	20	21.5086	-14.8804
355.4	82.0547	393.2	233.274	383.1	4.9188		21.5216	-9.30754	21.5216	1.76209	21.5216	16.3451	21.5216	62.0918	21.5216	8.0917	21.5216	-27.2553	21.5216	-27.2156		21.5216	-39.0916	21.5216	50.8165	21.5216	12.8245	21.5216	27.2308	21.5216	41.9028	21.5216	-11	21.5216	-4.16334
355.8	82.2942	393.3	232.918	383.5	4.9941		21.5346	15.8513	21.5346	12.4467	21.5346	23.2933	21.5346	10.1909	21.5346	-22.1153	21.5346	15.4642	21.5346	-50.6832		21.5346	-26.0825	21.5346	70.1156	21.5346	-10.2509	21.5346	16.7392	21.5346	31.8087	21.5346	20	21.5346	-5.24288
356.3	82.6274	393.2	231.832	384	5.0852		21.5476	46.105	21.5476	-17.5922	21.5476	-39.6102	21.5476	-10.7583	21.5476	36.6189	21.5476	21.9401	21.5476	-85.905		21.5476	-15.7154	21.5476	40.8461	21.5476	-19.2965	21.5476	5.47855	21.5476	21.8202	21.5476	20	21.5476	-70.6191
356.9	83.0608	393.4	230.944	384.3	5.1753		21.5606	11.5939	21.5606	5.3349	21.5606	-17.646	21.5606	-7.87282	21.5606	-35.6095	21.5606	-10.686	21.5606	-32.706		21.5606	18.3069	21.5606	16.6378	21.5606	2.52349	21.5606	-20.9743	21.5606	7.94884	21.5606	6	21.5606	8.26556
357.4	83.3872	394	230.351	384.4	5.268		21.5736	57.0857	21.5736	16.9245	21.5736	-18.1379	21.5736	-14.9838	21.5736	0.76312	21.5736	-1.04466	21.5736	-5.44117		21.5736	-17.9416	21.5736	29.9822	21.5736	57.607	21.5736	-13.1822	21.5736	18.8457	21.5736	7	21.5736	12.3819
358	83.7326	394.3	229.988	385.1	5.3549		21.5866	33.0425	21.5866	-38.5476	21.5866	30.4003	21.5866	-6.01546	21.5866	10.4979	21.5866	-15.4687	21.5866	74.8383		21.5866	6.26901	21.5866	-46.9444	21.5866	18.9204	21.5866	53.1048	21.5866	22.9606	21.5866	-14	21.5866	50.1043
358.4	84.2407	395.3	229.696	385.8	5.4216		21.5996	21.0335	21.5996	-41.7467	21.5996	-9.41672	21.5996	-41.7114	21.5996	13.4422	21.5996	-10.5232	21.5996	9.02344		21.5996	-30.7048	21.5996	-37.0464	21.5996	-13.0087	21.5996	92.5047	21.5996	12.3013	21.5996	-33	21.5996	-23.3376
358.7	84.8373	395.4	229.292	386	5.5202		21.6126	3.10766	21.6126	2.81632	21.6126	14.1076	21.6126	-22.6534	21.6126	-39.9092	21.6126	4.14722	21.6126	-100.066		21.6126	-54.0103	21.6126	26.3824	21.6126	-20.1642	21.6126	32.6394	21.6126	-29.7092	21.6126	-12	21.6126	6.89209
359.1	85.4487	395.3	228.978	386.4	5.6081		21.6256	9.77764	21.6256	-72.2725	21.6256	29.8276	21.6256	22.2946	21.6256	18.9017	21.6256	-41.8776	21.6256	-75.6892		21.6256	-18.9142	21.6256	74.905	21.6256	1.19694	21.6256	26.5156	21.6256	34.9868	21.6256	-18	21.6256	37.1577
359.7	86.0744	395.3	228.656	386.8	5.7104		21.6386	-36.5272	21.6386	-49.4897	21.6386	17.2428	21.6386	-29.6243	21.6386	35.7095	21.6386	-56.1306	21.6386	-37.5901		21.6386	-72.3658	21.6386	39.9478	21.6386	-4.59901	21.6386	-14.343	21.6386	34.1563	21.6386	18	21.6386	-89.3993
359.8	86.6085	396	228.038	387.2	5.7983		21.6516	46.4873	21.6516	-20.4463	21.6516	16.4453	21.6516	-27.9368	21.6516	37.6926	21.6516	-0.38471	21.6516	-6.91412		21.6516	-51.6798	21.6516	31.507	21.6516	12.6393	21.6516	43.19	21.6516	29.0572	21.6516	30	21.6516	-33.2982
360.1	87.0535	396	227.184	387.5	5.9038		21.6646	-44.7937	21.6646	55.1259	21.6646	45.7151	21.6646	-57.6945	21.6646	12.7969	21.6646	-27.8003	21.6646	87.7648		21.6646	-4.66469	21.6646	-11.188	21.6646	-6.66949	21.6646	10.8672	21.6646	0.65133	21.6646	-5	21.6646	62.6612
360.6	87.4556	396.8	225.585	387.6	6.0044		21.6776	11.8284	21.6776	-16.2104	21.6776	-2.83779	21.6776	23.8627	21.6776	2.43854	21.6776	-10.4199	21.6776	-70.7358		21.6776	-38.7133	21.6776	-17.0473	21.6776	-7.46707	21.6776	43.2294	21.6776	5.16786	21.6776	3	21.6776	-72.5027
360.8	87.9494	397.5	223.427	388	6.1115		21.6906	-20.3189	21.6906	23.4031	21.6906	-47.0072	21.6906	11.9776	21.6906	19.7144	21.6906	11.6379	21.6906	-56.5312		21.6906	-14.6329	21.6906	-45.8958	21.6906	-16.5931	21.6906	21.8266	21.6906	-12.2945	21.6906	-10	21.6906	23.8827
361.5	88.5386	398.1	221.433	388.6	6.2068		21.7036	35.837	21.7036	7.41767	21.7036	-1.13248	21.7036	-39.9697	21.7036	14.7926	21.7036	-38.7129	21.7036	15.2446		21.7036	-30.4002	21.7036	23.9223	21.7036	4.45596	21.7036	31.7947	21.7036	21.3644	21.7036	0	21.7036	-25.3073
362	89.1876	398.8	220.004	388.8	6.3123		21.7166	-12.9649	21.7166	33.4399	21.7166	28.92	21.7166	21.8827	21.7166	27.454	21.7166	9.75305	21.7166	-67.3666		21.7166	22.4846	21.7166	-16.4784	21.7166	46.4691	21.7166	8.2777	21.7166	-23.3902	21.7166	-5	21.7166	7.45658
362	89.9124	399.3	218.906	388.9	6.4007		21.7296	-17.6097	21.7296	-14.9511	21.7296	16.2533	21.7296	-6.48227	21.7296	15.0963	21.7296	22.7187	21.7296	6.74004		21.7296	-15.5776	21.7296	14.4218	21.7296	11.5221	21.7296	-55.7406	21.7296	-16.3539	21.7296	-5	21.7296	0.17001
362.2	90.465	399.3	218.056	389.6	6.4988		21.7426	18.4152	21.7426	-27.0764	21.7426	54.3554	21.7426	-32.8393	21.7426	38.5553	21.7426	64.3915	21.7426	17.7389		21.7426	-48.1931	21.7426	-10.5884	21.7426	-66.3852	21.7426	24.4072	21.7426	-48.2516	21.7426	15	21.7426	25.9202
362.7	90.9652	399.6	217.138	390	6.6031		21.7556	-4.3289	21.7556	-3.51033	21.7556	26.0539	21.7556	-12.1842	21.7556	39.5563	21.7556	28.9999	21.7556	-16.1277		21.7556	-40.1864	21.7556	21.0815	21.7556	-26.5629	21.7556	21.6349	21.7556	-43.551	21.7556	1	21.7556	29.3158
362.8	91.4648	400.1	215.41	390.2	6.7398		21.7686	35.4691	21.7686	35.9719	21.7686	1.03812	21.7686	-7.51617	21.7686	-36.3672	21.7686	-8.99202	21.7686	33.7557		21.7686	-9.16379	21.7686	71.5675	21.7686	10.8319	21.7686	-47.91	21.7686	6.00323	21.7686	6	21.7686	-69.4636
363.3	91.9114	400.4	213.103	390.5	6.8426		21.7816	-8.26065	21.7816	10.563	21.7816	-4.70704	21.7816	-32.6407	21.7816	17.2974	21.7816	12.3483	21.7816	93.7488		21.7816	20.0058	21.7816	57.9451	21.7816	23.4422	21.7816	-6.5139	21.7816	-2.52449	21.7816	12	21.7816	38.8638
363.8	92.2245	400.7	210.828	390.9	6.9539		21.7946	27.3436	21.7946	-6.97797	21.7946	-22.192	21.7946	-32.2845	21.7946	-54.4051	21.7946	50.3195	21.7946	9.75087		21.7946	-34.0736	21.7946	34.5239	21.7946	-14.8649	21.7946	-19.9849	21.7946	-1.25816	21.7946	5	21.7946	15.955
364.3	92.3671	401.1	208.819	391.2	7.0482		21.8076	19.405	21.8076	39.8057	21.8076	-5.04071	21.8076	-13.1257	21.8076	-56.835	21.8076	37.8206	21.8076	-25.7562		21.8076	-36.6933	21.8076	7.14433	21.8076	2.24607	21.8076	-43.3521	21.8076	-5.92948	21.8076	5	21.8076	81.1214
364.6	92.5991	401.7	207.221	391.9	7.16		21.8206	-23.8361	21.8206	80.7056	21.8206	-13.3856	21.8206	45.258	21.8206	-55.3424	21.8206	24.341	21.8206	107.404		21.8206	-10.8749	21.8206	-0.62277	21.8206	20.3377	21.8206	-29.4555	21.8206	-50.8064	21.8206	-15	21.8206	-21.399
365.2	93.0182	402.4	205.722	392.2	7.2569		21.8336	-7.23395	21.8336	4.09385	21.8336	-59.8337	21.8336	5.00832	21.8336	18.9907	21.8336	-37.6831	21.8336	-10.192		21.8336	-49.8194	21.8336	-19.8492	21.8336	13.2005	21.8336	-2.58052	21.8336	-1.91281	21.8336	18	21.8336	46.2783
365.6	93.6254	402.8	204.243	392.5	7.3973		21.8466	0.96169	21.8466	-52.7644	21.8466	5.37379	21.8466	39.6446	21.8466	-13.7911	21.8466	32.8724	21.8466	-10.8069		21.8466	-42.9839	21.8466	-41.2297	21.8466	-3.08749	21.8466	66.8206	21.8466	-8.78655	21.8466	-19	21.8466	-22.8887
365.9	94.0726	402.8	202.654	393	7.4938		21.8596	-53.8922	21.8596	8.00658	21.8596	5.54743	21.8596	21.4751	21.8596	-1.38986	21.8596	23.8249	21.8596	60.7608		21.8596	-56.5825	21.8596	7.69458	21.8596	-15.8357	21.8596	20.5554	21.8596	50.0927	21.8596	-16	21.8596	17.7697
366.1	94.1224	402.9	200.583	393.4	7.6368		21.8726	37.333	21.8726	-11.0824	21.8726	-12.1578	21.8726	-7.43763	21.8726	-19.9211	21.8726	9.44411	21.8726	-41.7434		21.8726	25.8332	21.8726	9.65166	21.8726	-5.84463	21.8726	-32.4158	21.8726	22.3678	21.8726	-19	21.8726	29.2609
366.6	94.0021	403.7	197.709	393.6	7.7274		21.8856	-3.32908	21.8856	-16.9051	21.8856	-3.64987	21.8856	-51.6889	21.8856	-6.65593	21.8856	-48.7925	21.8856	20.6129		21.8856	10.8992	21.8856	61.1409	21.8856	-43.0868	21.8856	-1.69407	21.8856	32.8008	21.8856	3	21.8856	33.3968
367.4	94.0281	404	194.398	394.1	7.835		21.8986	-7.7175	21.8986	9.71162	21.8986	-50.5367	21.8986	32.0675	21.8986	19.7887	21.8986	-13.0908	21.8986	10.1952		21.8986	18.0218	21.8986	66.1989	21.8986	-28.1349	21.8986	6.71075	21.8986	32.1346	21.8986	8	21.8986	-13.4816
367.7	94.2564	404.2	190.977	394.7	7.9658		21.9116	16.7872	21.9116	36.8515	21.9116	-2.38342	21.9116	-23.0383	21.9116	16.9926	21.9116	11.6313	21.9116	-66.6375		21.9116	-27.3871	21.9116	-28.1411	21.9116	53.8269	21.9116	49.4927	21.9116	19.4995	21.9116	9	21.9116	34.2518
368.2	94.6887	404.5	187.705	395	8.0591		21.9246	-15.0797	21.9246	-1.95731	21.9246	25.5311	21.9246	37.8718	21.9246	2.58007	21.9246	-18.3983	21.9246	-31.5162		21.9246	-45.0857	21.9246	13.4327	21.9246	-32.7071	21.9246	31.4425	21.9246	5.91744	21.9246	-8	21.9246	13.9016
369	95.2827	405.1	184.629	395.5	8.1756		21.9376	-41.1334	21.9376	8.9025	21.9376	20.3967	21.9376	-18.6483	21.9376	-30.7911	21.9376	20.3108	21.9376	16.0445		21.9376	-37.3033	21.9376	32.6754	21.9376	-39.2313	21.9376	49.8689	21.9376	-26.3824	21.9376	-5	21.9376	24.3276
369.3	95.9958	405.6	181.341	395.9	8.2996		21.9506	7.253	21.9506	-28.663	21.9506	20.7186	21.9506	13.5373	21.9506	34.3424	21.9506	41.6559	21.9506	24.0409		21.9506	-41.1544	21.9506	24.9527	21.9506	31.9951	21.9506	-15.1047	21.9506	3.58627	21.9506	4	21.9506	41.6442
369.5	96.4938	405.9	177.713	396.3	8.4469		21.9636	0.17011	21.9636	13.3099	21.9636	0.34032	21.9636	1.79198	21.9636	9.90198	21.9636	65.0783	21.9636	-66.9728		21.9636	43.8895	21.9636	-15.2258	21.9636	-36.6704	21.9636	-30.8139	21.9636	-0.3427	21.9636	-12	21.9636	-18.2748
369.8	96.8032	406	174.416	396.9	8.5651		21.9766	21.3578	21.9766	26.5309	21.9766	2.84376	21.9766	-34.8934	21.9766	37.9254	21.9766	28.9033	21.9766	66.9944		21.9766	-40.5208	21.9766	-16.3589	21.9766	3.73577	21.9766	-12.4931	21.9766	-15.1337	21.9766	-11	21.9766	-93.0568
370.3	97.0454	406.6	170.262	397.3	8.7039		21.9896	-32.8333	21.9896	37.118	21.9896	12.6094	21.9896	-46.0453	21.9896	-2.50549	21.9896	7.57756	21.9896	-8.83721		21.9896	21.6843	21.9896	5.96678	21.9896	-22.595	21.9896	-15.8657	21.9896	16.144	21.9896	-28	21.9896	-4.96772
370.6	97.2022	407.1	165.608	397.7	8.8533		22.0026	-5.06308	22.0026	-40.9626	22.0026	-8.21459	22.0026	-26.5354	22.0026	15.0307	22.0026	25.4802	22.0026	71.5783		22.0026	15.335	22.0026	-32.9088	22.0026	-17.4561	22.0026	-9.9242	22.0026	55.0361	22.0026	-12	22.0026	39.8404
371.3	97.3744	407.7	160.672	398.1	8.9555		22.0156	-52.8562	22.0156	-20.8148	22.0156	30.3515	22.0156	-31.5389	22.0156	19.2441	22.0156	-5.284	22.0156	96.7298		22.0156	25.1952	22.0156	-13.1898	22.0156	72.2193	22.0156	15.8587	22.0156	20.7307	22.0156	17	22.0156	102.279
372	97.661	408.4	156.384	398.4	9.0986		22.0286	-12.1984	22.0286	-22.5405	22.0286	-19.8256	22.0286	-8.3859	22.0286	37.4535	22.0286	2.81687	22.0286	44.7899		22.0286	-40.7997	22.0286	-36.0617	22.0286	35.9178	22.0286	33.4596	22.0286	32.4923	22.0286	-10	22.0286	115.35
372.3	98.1077	408.5	151.819	398.7	9.2257		22.0416	-21.2926	22.0416	18.7831	22.0416	-15.9937	22.0416	-44.1038	22.0416	77.3945	22.0416	-4.97188	22.0416	0.05725		22.0416	-26.9943	22.0416	-4.60423	22.0416	62.6021	22.0416	34.0905	22.0416	6.1926	22.0416	-34	22.0416	83.8618
372.7	98.6475	409.2	147.278	399.3	9.382		22.0546	27.7235	22.0546	-0.67484	22.0546	-9.40789	22.0546	-50.9412	22.0546	12.9815	22.0546	-9.63863	22.0546	6.11713		22.0546	-0.01129	22.0546	83.7891	22.0546	8.36054	22.0546	-20.6165	22.0546	-31.9533	22.0546	-28	22.0546	37.0498
373	99.2309	409.8	141.939	399.6	9.5394		22.0676	50.4753	22.0676	51.6575	22.0676	10.6151	22.0676	-41.2869	22.0676	11.8962	22.0676	-17.7815	22.0676	-11.7682		22.0676	19.5465	22.0676	30.0661	22.0676	-54.526	22.0676	4.33661	22.0676	26.349	22.0676	-7	22.0676	23.2097
373.3	99.9249	410.2	137.716	400	9.6793		22.0806	-6.49344	22.0806	-38.094	22.0806	8.98365	22.0806	-2.73705	22.0806	6.39031	22.0806	27.4423	22.0806	18.7344		22.0806	-10.7767	22.0806	17.3315	22.0806	-25.3686	22.0806	-14.2301	22.0806	1.6461	22.0806	27	22.0806	19.6449
373.8	100.254	410.3	133.621	400.5	9.8642		22.0936	8.59662	22.0936	-4.69728	22.0936	23.6592	22.0936	15.2881	22.0936	-20.0848	22.0936	-16.2632	22.0936	-5.86151		22.0936	-51.6728	22.0936	-4.52326	22.0936	9.51953	22.0936	-28.0728	22.0936	24.1421	22.0936	26	22.0936	-2.03826
374.1	100.269	410.7	129.739	400.7	10.0046		22.1066	21.7278	22.1066	15.5247	22.1066	58.5915	22.1066	-1.21006	22.1066	9.74373	22.1066	-3.01318	22.1066	2.32175		22.1066	-8.05878	22.1066	-17.3394	22.1066	-24.6382	22.1066	-24.926	22.1066	-37.2175	22.1066	13	22.1066	-16.7518
373.9	100.232	410.8	125.712	401	10.1842		22.1196	5.59275	22.1196	1.95419	22.1196	58.4977	22.1196	-48.2516	22.1196	-7.89576	22.1196	15.6568	22.1196	11.9236		22.1196	-32.6919	22.1196	-13.6313	22.1196	-1.93297	22.1196	6.23877	22.1196	-48.7453	22.1196	9	22.1196	68.4872
374.4	100.276	411.4	121.661	401.7	10.3447		22.1326	8.04762	22.1326	-50.7618	22.1326	-5.18641	22.1326	-35.5991	22.1326	42.8864	22.1326	54.6395	22.1326	29.632		22.1326	-23.6841	22.1326	-50.165	22.1326	-0.51521	22.1326	28.1693	22.1326	15.1416	22.1326	-15	22.1326	51.2421
374.9	100.514	411.6	117.898	401.9	10.5211		22.1456	-20.6381	22.1456	-32.0868	22.1456	-29.5465	22.1456	2.26665	22.1456	15.692	22.1456	32.2089	22.1456	1.73493		22.1456	-25.1316	22.1456	5.64829	22.1456	46.6026	22.1456	18.7655	22.1456	26.0231	22.1456	-14	22.1456	81.9819
375.4	100.906	411.8	114.177	402.2	10.6865		22.1586	13.3709	22.1586	-38.5114	22.1586	-26.8519	22.1586	42.6077	22.1586	-19.0055	22.1586	29.8612	22.1586	-35.7238		22.1586	-44.1559	22.1586	-8.61581	22.1586	3.80672	22.1586	-0.37394	22.1586	2.3241	22.1586	-6	22.1586	30.9903
375.5	101.401	412.2	109.408	402.6	10.8597		22.1716	11.5829	22.1716	-5.83757	22.1716	4.17509	22.1716	9.36059	22.1716	4.56881	22.1716	14.8728	22.1716	-60.9754		22.1716	-29.2383	22.1716	-31.3677	22.1716	38.8506	22.1716	-18.3553	22.1716	-0.88646	22.1716	0	22.1716	48.2161
376.3	101.905	412.6	104.035	402.8	11.0473		22.1846	35.4344	22.1846	-61.8884	22.1846	0.9105	22.1846	10.5204	22.1846	6.38904	22.1846	-9.37882	22.1846	-15.8554		22.1846	-30.3959	22.1846	37.5004	22.1846	28.8489	22.1846	-11.8868	22.1846	-6.61452	22.1846	-10	22.1846	50.0998
376.6	102.274	412.5	96.9447	403	11.2496		22.1976	-1.09675	22.1976	-15.3406	22.1976	-12.8309	22.1976	16.0561	22.1976	-19.2516	22.1976	8.80405	22.1976	27.4552		22.1976	22.6098	22.1976	44.5996	22.1976	1.59459	22.1976	25.8284	22.1976	-1.29012	22.1976	-16	22.1976	-30.0624
377	102.388	413.3	87.6983	403.7	11.4324		22.2106	-1.37298	22.2106	-45.1978	22.2106	2.64909	22.2106	-16.9885	22.2106	-12.0849	22.2106	-12.5493	22.2106	17.989		22.2106	-8.54094	22.2106	-16.7216	22.2106	13.692	22.2106	20.1692	22.2106	-16.4483	22.2106	-21	22.2106	2.76752
377.2	102.421	414	76.6701	404.1	11.6417		22.2236	10.7736	22.2236	-45.1366	22.2236	44.6065	22.2236	34.3503	22.2236	-1.48718	22.2236	-17.2999	22.2236	-25.7502		22.2236	-2.19958	22.2236	-11.217	22.2236	49.0324	22.2236	45.3773	22.2236	-34.469	22.2236	-6	22.2236	61.9655
377.6	102.434	414.1	63.4501	404.5	11.8097		22.2366	16.3783	22.2366	-3.97558	22.2366	41.1532	22.2366	-6.9294	22.2366	-11.8187	22.2366	-5.39215	22.2366	-26.7021		22.2366	-16.6577	22.2366	17.7736	22.2366	53.6666	22.2366	37.9123	22.2366	-40.7568	22.2366	-9	22.2366	64.5734
378.3	102.284	414.5	49.3765	404.8	12.0078		22.2496	27.21	22.2496	25.4265	22.2496	5.33759	22.2496	-27.7117	22.2496	-10.4011	22.2496	21.8636	22.2496	18.0975		22.2496	-1.75747	22.2496	20.3023	22.2496	21.3759	22.2496	-8.77687	22.2496	-9.48215	22.2496	-15	22.2496	3.79976
378.4	101.996	414.9	37.3559	405.1	12.1922		22.2626	-10.1117	22.2626	26.2808	22.2626	6.67883	22.2626	-43.2027	22.2626	-8.21945	22.2626	-0.65869	22.2626	36.3682		22.2626	14.5464	22.2626	-14.9362	22.2626	49.7377	22.2626	-19.6872	22.2626	-3.14482	22.2626	-13	22.2626	0.21944
379	101.777	415	27.9951	405.3	12.3829		22.2756	-25.0839	22.2756	-6.25046	22.2756	26.0692	22.2756	-12.1418	22.2756	15.0739	22.2756	19.3603	22.2756	-12.977		22.2756	-4.1034	22.2756	9.01364	22.2756	33.2808	22.2756	-2.06821	22.2756	-8.93023	22.2756	-6	22.2756	-32.5574
379.9	101.735	415.1	20.7604	405.9	12.5525		22.2886	20.187	22.2886	-16.8892	22.2886	25.8633	22.2886	31.2627	22.2886	1.87291	22.2886	23.1391	22.2886	-5.53874		22.2886	-64.6263	22.2886	14.2295	22.2886	-3.72453	22.2886	22.2353	22.2886	1.32358	22.2886	5	22.2886	38.0084
380	101.907	415.3	15.546	406.3	12.7527		22.3016	23.1742	22.3016	80.6153	22.3016	-1.78692	22.3016	-28.4627	22.3016	33.4529	22.3016	-31.7212	22.3016	31.3995		22.3016	-56.9786	22.3016	-3.23684	22.3016	-22.8763	22.3016	9.72159	22.3016	14.3764	22.3016	-20	22.3016	15.3572
380.7	102.201	416.3	11.9305	406.5	12.9679		22.3146	5.40371	22.3146	6.60957	22.3146	-22.4776	22.3146	-43.0523	22.3146	64.5001	22.3146	-33.4405	22.3146	54.4764		22.3146	-26.4122	22.3146	20.4017	22.3146	-10.9465	22.3146	-7.20209	22.3146	0.1961	22.3146	-3	22.3146	-41.6584
380.8	102.591	416.6	9.106	406.9	13.174		22.3276	-14.6052	22.3276	-38.6005	22.3276	3.65946	22.3276	-33.437	22.3276	46.1962	22.3276	-57.9744	22.3276	-13.2479		22.3276	5.60707	22.3276	17.8054	22.3276	-15.1038	22.3276	19.7059	22.3276	1.8401	22.3276	-2	22.3276	-48.9669
381.3	102.842	417.3	7.4736	407.3	13.3737		22.3406	2.77941	22.3406	2.75837	22.3406	34.9025	22.3406	-31.3061	22.3406	-9.12278	22.3406	-64.4484	22.3406	-28.7556		22.3406	40.4102	22.3406	-1.91139	22.3406	-26.3056	22.3406	47.1938	22.3406	-13.0516	22.3406	22	22.3406	-54.5024
381.7	102.743	417.7	6.2095	407.5	13.592		22.3536	27.0177	22.3536	42.1619	22.3536	-3.66463	22.3536	11.9445	22.3536	-35.1971	22.3536	-49.822	22.3536	-14.445		22.3536	15.85	22.3536	31.5662	22.3536	-6.04629	22.3536	46.6881	22.3536	-22.7963	22.3536	9	22.3536	-69.7302
382.3	102.551	418.1	5.3326	408.1	13.7859		22.3666	-2.58469	22.3666	-7.74147	22.3666	-32.1286	22.3666	17.5118	22.3666	-5.97842	22.3666	-2.3719	22.3666	49.4822		22.3666	-21.8759	22.3666	35.364	22.3666	3.97131	22.3666	24.6435	22.3666	-14.7212	22.3666	35	22.3666	-46.776
382.7	102.521	418.5	4.6455	408.5	13.9814		22.3796	-14.1659	22.3796	-11.6773	22.3796	-50.6154	22.3796	15.1893	22.3796	8.83966	22.3796	-7.03158	22.3796	37.7388		22.3796	-14.1313	22.3796	21.9394	22.3796	19.057	22.3796	6.81634	22.3796	-8.26595	22.3796	12	22.3796	0.17438
383.3	102.686	418.7	4.0939	409.2	14.1843		22.3926	-19.8003	22.3926	-11.3913	22.3926	-9.08553	22.3926	5.8513	22.3926	-0.76457	22.3926	-12.2679	22.3926	5.318		22.3926	-20.3799	22.3926	0.18224	22.3926	13.1805	22.3926	-24.3741	22.3926	-7.68286	22.3926	-15	22.3926	15.4447
384	102.998	418.9	3.6785	409.4	14.3973		22.4056	6.56203	22.4056	-45.1818	22.4056	57.512	22.4056	-15.9212	22.4056	-13.5735	22.4056	6.47275	22.4056	48.1834		22.4056	-16.0959	22.4056	4.27667	22.4056	-30.0637	22.4056	-28.8097	22.4056	-25.629	22.4056	-24	22.4056	55.8676
384.6	103.432	419	3.3591	410	14.5944		22.4186	24.7107	22.4186	-45.5726	22.4186	61.9472	22.4186	-4.16377	22.4186	26.971	22.4186	23.154	22.4186	53.5578		22.4186	18.7837	22.4186	43.2316	22.4186	-62.734	22.4186	21.1688	22.4186	-26.2797	22.4186	6	22.4186	70.1827
384.8	103.884	419.9	3.0443	410.1	14.809		22.4316	2.78148	22.4316	-21.5505	22.4316	9.09786	22.4316	18.1456	22.4316	60.7943	22.4316	0.38752	22.4316	29.134		22.4316	18.4687	22.4316	35.6959	22.4316	-50.4745	22.4316	36.8302	22.4316	4.44681	22.4316	16	22.4316	-5.25313
385.2	104.293	420.5	2.7752	410.6	15.0013		22.4446	-4.05525	22.4446	18.135	22.4446	-23.6818	22.4446	-24.2354	22.4446	40.7663	22.4446	-2.25196	22.4446	30.651		22.4446	-5.26528	22.4446	-1.977	22.4446	-0.64564	22.4446	2.18972	22.4446	22.1933	22.4446	34	22.4446	-15.3131
385.3	104.56	420.7	2.5484	411.1	15.1968		22.4576	-5.06329	22.4576	-34.4815	22.4576	34.1115	22.4576	-42.8625	22.4576	3.95377	22.4576	27.8747	22.4576	52.5685		22.4576	9.45322	22.4576	-16.5074	22.4576	13.9393	22.4576	7.70267	22.4576	-13.1279	22.4576	43	22.4576	15.4937
385.5	104.642	420.8	2.3821	411.7	15.3791		22.4706	-13.8235	22.4706	-58.4562	22.4706	68.1081	22.4706	-36.9135	22.4706	-8.00956	22.4706	11.9842	22.4706	42.5084		22.4706	-41.9666	22.4706	-13.1946	22.4706	-6.84491	22.4706	21.0345	22.4706	-9.01445	22.4706	-23	22.4706	-15.906
386	104.553	421.4	2.2337	412	15.5915		22.4836	-44.9104	22.4836	-30.6318	22.4836	65.7122	22.4836	-7.47592	22.4836	12.023	22.4836	12.962	22.4836	32.3017		22.4836	-79.2685	22.4836	-3.71217	22.4836	-43.2693	22.4836	-4.62436	22.4836	-2.05911	22.4836	-5	22.4836	3.26806
386.4	104.517	421.5	2.1007	412.3	15.7849		22.4966	-44.9956	22.4966	-25.1555	22.4966	43.3868	22.4966	-1.35801	22.4966	1.24969	22.4966	11.4787	22.4966	25.653		22.4966	-18.5688	22.4966	5.96637	22.4966	-47.8499	22.4966	-5.08972	22.4966	-3.08357	22.4966	8	22.4966	14.645
386.9	104.658	421.9	2.0022	412.6	15.9698		22.5096	-20.2786	22.5096	47.3126	22.5096	1.11092	22.5096	-33.19	22.5096	8.35564	22.5096	-21.9442	22.5096	-7.77032		22.5096	-15.4556	22.5096	-2.62469	22.5096	17.2682	22.5096	1.30302	22.5096	30.1792	22.5096	41	22.5096	-12.6406
387.5	104.928	422.6	1.9195	413.3	16.1722		22.5226	-29.9965	22.5226	54.5214	22.5226	10.0385	22.5226	-1.1102	22.5226	22.6279	22.5226	-23.71	22.5226	-16.5165		22.5226	-25.7723	22.5226	-0.04355	22.5226	63.2745	22.5226	-20.3977	22.5226	14.7032	22.5226	21	22.5226	10.5841
387.6	105.273	422.8	1.8364	413.5	16.3656		22.5356	-27.1089	22.5356	18.1667	22.5356	27.2422	22.5356	-3.42743	22.5356	25.9875	22.5356	26.1938	22.5356	-1.18717		22.5356	2.67573	22.5356	29.807	22.5356	59.2864	22.5356	-12.214	22.5356	9.04178	22.5356	21	22.5356	8.57163
388.3	105.65	423.5	1.7447	414.1	16.5431		22.5486	6.12917	22.5486	17.3761	22.5486	23.094	22.5486	3.91222	22.5486	18.8367	22.5486	19.9593	22.5486	18.316		22.5486	3.70476	22.5486	21.6088	22.5486	1.28667	22.5486	-17.4125	22.5486	-13.1936	22.5486	-11	22.5486	-8.19016
389.1	106.034	424.1	1.6461	414.6	16.72		22.5616	4.81868	22.5616	-4.51452	22.5616	15.0385	22.5616	14.4416	22.5616	-2.41527	22.5616	-27.9102	22.5616	8.58994		22.5616	-3.19598	22.5616	17.5585	22.5616	-49.3342	22.5616	-30.9812	22.5616	-11.3972	22.5616	1	22.5616	-2.07318
389.4	106.141	424.7	1.5646	414.9	16.9081		22.5746	-27.8177	22.5746	16.395	22.5746	7.16597	22.5746	5.66845	22.5746	15.7352	22.5746	-1.5231	22.5746	-47.3079		22.5746	22.1701	22.5746	37.6463	22.5746	-31.2004	22.5746	21.565	22.5746	46.1244	22.5746	6	22.5746	-25.8836
390	105.909	424.6	1.4978	415.5	17.1047		22.5876	-8.02996	22.5876	13.5615	22.5876	-8.17221	22.5876	-23.043	22.5876	-2.85795	22.5876	34.9035	22.5876	-14.5386		22.5876	-23.9699	22.5876	-12.6965	22.5876	-9.43005	22.5876	-6.54576	22.5876	42.9412	22.5876	31	22.5876	-15.7257
390.2	105.579	424.8	1.4512	415.5	17.2631		22.6006	2.61882	22.6006	-25.5	22.6006	53.1876	22.6006	-23.827	22.6006	26.5853	22.6006	27.6635	22.6006	70.4998		22.6006	-44.8969	22.6006	-15.0141	22.6006	-12.3456	22.6006	-29.2058	22.6006	0.66994	22.6006	-8	22.6006	39.7637
390.5	105.305	425.4	1.4098	416.2	17.4507		22.6136	15.2272	22.6136	-26.7514	22.6136	41.8931	22.6136	-41.8603	22.6136	31.8375	22.6136	-16.8659	22.6136	-8.06991		22.6136	-19.0683	22.6136	25.3609	22.6136	-6.96321	22.6136	10.8473	22.6136	4.57195	22.6136	-24	22.6136	-9.87893
391.2	105.18	425.5	1.3622	416.7	17.6069		22.6266	46.8917	22.6266	17.7765	22.6266	-32.1262	22.6266	-7.97447	22.6266	14.8778	22.6266	-25.0134	22.6266	-22.2156		22.6266	-0.1784	22.6266	16.4063	22.6266	30.7376	22.6266	-4.85711	22.6266	7.37524	22.6266	-37	22.6266	19.2756
391.4	105.186	425.8	1.3219	417.1	17.7866		22.6396	50.8258	22.6396	63.3426	22.6396	-15.2008	22.6396	26.1508	22.6396	21.708	22.6396	-13.7773	22.6396	-6.67473		22.6396	-0.98359	22.6396	16.7179	22.6396	18.1417	22.6396	4.46081	22.6396	12.9292	22.6396	-16	22.6396	39.0167
392.1	105.33	426.2	1.2689	417.1	17.937		22.6526	21.8529	22.6526	-5.64716	22.6526	33.6849	22.6526	24.2381	22.6526	27.356	22.6526	11.3843	22.6526	-28.0966		22.6526	10.4113	22.6526	2.75127	22.6526	-5.64967	22.6526	28.6175	22.6526	-7.25639	22.6526	3	22.6526	39.9462
392.3	105.539	426.8	1.2228	417.7	18.1002		22.6656	9.04539	22.6656	2.52669	22.6656	29.9503	22.6656	-26.2515	22.6656	-40.1036	22.6656	62.298	22.6656	-33.9965		22.6656	-48.6698	22.6656	-21.4475	22.6656	-36.0338	22.6656	38.6762	22.6656	-1.82358	22.6656	-8	22.6656	56.4494
392.8	105.824	427.4	1.1942	418.1	18.2131		22.6786	-18.8742	22.6786	41.4923	22.6786	-37.7437	22.6786	-6.01335	22.6786	-12.4823	22.6786	41.0754	22.6786	-26.9022		22.6786	-35.461	22.6786	-71.455	22.6786	-42.0881	22.6786	31.4874	22.6786	23.9102	22.6786	17	22.6786	-11.9506
393.4	106.129	427.7	1.1645	418.4	18.3291		22.6916	-9.10149	22.6916	41.7743	22.6916	-15.405	22.6916	-18.85	22.6916	33.0209	22.6916	-21.0517	22.6916	-73.0733		22.6916	-29.0263	22.6916	-18.9824	22.6916	8.07457	22.6916	-24.2516	22.6916	25.3143	22.6916	9	22.6916	-9.83409
393.4	106.418	427.6	1.1322	418.7	18.46		22.7046	-5.65281	22.7046	-0.37132	22.7046	31.7872	22.7046	-36.2503	22.7046	14.1707	22.7046	-3.1979	22.7046	-22.0589		22.7046	-43.3373	22.7046	-12.6334	22.7046	-9.95557	22.7046	-61.168	22.7046	-4.61545	22.7046	34	22.7046	4.75592
393.5	106.658	427.9	1.129	419.3	18.5347		22.7176	-30.2409	22.7176	-11.6664	22.7176	36.3911	22.7176	-21.0143	22.7176	47.9776	22.7176	-0.54616	22.7176	-23.6575		22.7176	-25.3079	22.7176	9.1655	22.7176	10.716	22.7176	-21.1761	22.7176	-8.93019	22.7176	25	22.7176	32.3163
393.9	106.767	428.4	1.1301	419.7	18.5903		22.7306	-10.9681	22.7306	5.28118	22.7306	27.2396	22.7306	-5.57199	22.7306	40.6601	22.7306	14.9495	22.7306	-5.40701		22.7306	-22.3556	22.7306	-18.5224	22.7306	26.4025	22.7306	26.0297	22.7306	1.97414	22.7306	6	22.7306	12.5232
394.3	106.576	428.9	1.1142	419.9	18.6623		22.7436	-41.0525	22.7436	0.66825	22.7436	42.7314	22.7436	4.18064	22.7436	15.3021	22.7436	55.2986	22.7436	88.908		22.7436	-26.2039	22.7436	-24.2284	22.7436	20.4832	22.7436	24.7799	22.7436	-9.88372	22.7436	19	22.7436	15.6591
394.3	106.287	429.3	1.101	420.4	18.683		22.7566	-4.378	22.7566	1.85127	22.7566	42.7215	22.7566	-13.7409	22.7566	8.78469	22.7566	9.4431	22.7566	67.4687		22.7566	-3.17733	22.7566	31.6092	22.7566	-5.20836	22.7566	1.50714	22.7566	-15.9939	22.7566	23	22.7566	21.9169
395.1	106.124	429.4	1.0988	420.8	18.6639		22.7696	-12.2815	22.7696	-36.2204	22.7696	-38.7241	22.7696	-17.3236	22.7696	-6.13154	22.7696	7.9231	22.7696	70.5713		22.7696	-42.6069	22.7696	38.8789	22.7696	-13.1637	22.7696	7.68751	22.7696	-22.3049	22.7696	34	22.7696	14.546
395	106.087	429.7	1.084	421.2	18.6353		22.7826	-20.1629	22.7826	-46.4785	22.7826	19.2657	22.7826	-4.60762	22.7826	-19.0074	22.7826	10.7738	22.7826	31.0122		22.7826	-11.4484	22.7826	-0.94768	22.7826	-23.2082	22.7826	7.78863	22.7826	18.8229	22.7826	1	22.7826	-13.714
395.3	106.122	430.5	1.0469	421.6	18.5235		22.7956	-28.2201	22.7956	-10.3361	22.7956	2.63263	22.7956	-18.2	22.7956	-7.33296	22.7956	8.04064	22.7956	35.1073		22.7956	-15.7897	22.7956	-20.4378	22.7956	21.6399	22.7956	11.6506	22.7956	24.7155	22.7956	5	22.7956	9.07879
396	106.128	430.9	1.0273	421.9	18.4033		22.8086	-9.29927	22.8086	-37.3062	22.8086	35.9345	22.8086	1.06212	22.8086	-11.1489	22.8086	14.7732	22.8086	4.33989		22.8086	7.16534	22.8086	-88.7735	22.8086	70.5911	22.8086	-0.87941	22.8086	-34.7476	22.8086	-11	22.8086	-2.04604
396.4	106.064	431.3	1.0183	422.2	18.2782		22.8216	5.05116	22.8216	-1.60018	22.8216	27.3819	22.8216	0.13645	22.8216	25.3141	22.8216	-11.5707	22.8216	3.94686		22.8216	27.7055	22.8216	-48.1165	22.8216	44.4059	22.8216	26.0355	22.8216	-0.77609	22.8216	42	22.8216	-11.7089
396.5	106.048	431.2	1.0374	422.3	18.1426		22.8346	-0.06726	22.8346	3.06684	22.8346	61.0165	22.8346	-26.2627	22.8346	-2.30822	22.8346	24.8302	22.8346	-57.5121		22.8346	-49.772	22.8346	-29.8093	22.8346	18.6532	22.8346	-19.9306	22.8346	4.99677	22.8346	0	22.8346	6.77369
396.8	105.978	431.8	1.0321	423.1	17.9911		22.8476	-35.0417	22.8476	15.8959	22.8476	82.98	22.8476	20.6853	22.8476	-2.27111	22.8476	41.4386	22.8476	-52.5976		22.8476	-85.5945	22.8476	-38.6619	22.8476	33.0649	22.8476	-6.35158	22.8476	25.0711	22.8476	0	22.8476	11.5597
397	105.516	432.1	1.0072	423	17.8385		22.8606	15.2332	22.8606	33.9934	22.8606	19.1395	22.8606	-11.3675	22.8606	31.9675	22.8606	43.4366	22.8606	-52.7588		22.8606	-20.0745	22.8606	8.3453	22.8606	37.7949	22.8606	19.9266	22.8606	36.0333	22.8606	-23	22.8606	22.0337
397.1	104.917	432.3	0.9876	423.5	17.7262		22.8736	27.9187	22.8736	21.3806	22.8736	14.6044	22.8736	-27.5996	22.8736	33.7409	22.8736	32.7984	22.8736	-17.2725		22.8736	-15.1409	22.8736	44.4263	22.8736	-36.2004	22.8736	67.1458	22.8736	5.62984	22.8736	-37	22.8736	10.9831
397.7	104.533	432.5	0.9759	424.1	17.5964		22.8866	38.549	22.8866	-21.6816	22.8866	-10.5282	22.8866	-42.6694	22.8866	-11.5542	22.8866	53.5034	22.8866	-24.1278		22.8866	14.4628	22.8866	14.4818	22.8866	-12.9068	22.8866	74.2365	22.8866	29.8383	22.8866	16	22.8866	0.71619
397.9	104.355	433.2	0.9738	424.5	17.5148		22.8996	2.584	22.8996	-15.4467	22.8996	-14.2798	22.8996	5.5941	22.8996	7.8911	22.8996	77.5828	22.8996	70.7465		22.8996	-15.4093	22.8996	9.53157	22.8996	4.24854	22.8996	35.0522	22.8996	-1.50855	22.8996	4	22.8996	-25.3468
398.4	104.338	433.8	0.9622	424.8	17.4459		22.9126	-10.5431	22.9126	-32.4835	22.9126	35.0813	22.9126	31.7005	22.9126	84.4415	22.9126	12.738	22.9126	87.9313		22.9126	11.0161	22.9126	-20.4984	22.9126	-37.5348	22.9126	30.5074	22.9126	19.4167	22.9126	33	22.9126	39.8113
398.6	104.334	434.1	0.9245	425.4	17.422		22.9256	-9.87019	22.9256	-26.565	22.9256	47.3331	22.9256	10.7993	22.9256	7.73666	22.9256	8.64253	22.9256	-12.3242		22.9256	9.6442	22.9256	1.63089	22.9256	-26.9976	22.9256	5.7128	22.9256	-10.2526	22.9256	15	22.9256	16.9331
398.7	104.301	434.3	0.8975	425.6	17.3145		22.9386	-52.1067	22.9386	-0.50937	22.9386	-32.9669	22.9386	10.9264	22.9386	-2.94276	22.9386	-8.51268	22.9386	-2.35821		22.9386	-17.4768	22.9386	45.4748	22.9386	-4.17789	22.9386	-5.05331	22.9386	32.6842	22.9386	5	22.9386	42.7678
399	104.3	434.2	0.8965	426.1	17.1587		22.9516	-72.7095	22.9516	9.8638	22.9516	-18.1919	22.9516	11.5054	22.9516	-29.2812	22.9516	-10.6075	22.9516	16.5583		22.9516	46.8561	22.9516	15.0851	22.9516	-31.4636	22.9516	30.8407	22.9516	30.2991	22.9516	16	22.9516	-7.99645
399.5	104.275	434.8	0.8975	426.7	17.0003		22.9646	-44.0635	22.9646	2.62017	22.9646	64.7929	22.9646	55.8717	22.9646	-21.64	22.9646	-13.7215	22.9646	5.15841		22.9646	-4.73908	22.9646	-17.7563	22.9646	11.0464	22.9646	-27.7407	22.9646	-11.5037	22.9646	-4	22.9646	-30.4176
399.9	104.149	434.7	0.8853	426.9	16.8069		22.9776	12.6502	22.9776	-26.5367	22.9776	16.3464	22.9776	-30.9389	22.9776	-38.931	22.9776	3.07446	22.9776	-7.1479		22.9776	36.2906	22.9776	31.4167	22.9776	-47.1975	22.9776	-25.5096	22.9776	-27.0564	22.9776	3	22.9776	-47.3194
400.2	103.808	435.2	0.8705	427.2	16.6183		22.9906	31.5922	22.9906	14.0064	22.9906	5.0417	22.9906	-18.5737	22.9906	-19.858	22.9906	14.7232	22.9906	19.7462		22.9906	-2.41121	22.9906	31.1495	22.9906	-36.0256	22.9906	-37.3454	22.9906	8.9443	22.9906	12	22.9906	-94.5118
400.8	103.476	435.6	0.8731	427.6	16.4164		23.0036	10.9037	23.0036	10.4364	23.0036	28.9271	23.0036	-12.699	23.0036	-20.687	23.0036	8.1853	23.0036	37.4903		23.0036	-18.3125	23.0036	27.8941	23.0036	28.5589	23.0036	-20.2546	23.0036	13.843	23.0036	40	23.0036	12.7723
401.3	103.316	436	0.8599	428.2	16.1929		23.0166	-7.24586	23.0166	15.7454	23.0166	-25.1263	23.0166	8.94708	23.0166	-12.5641	23.0166	-16.8925	23.0166	57.1065		23.0166	42.2603	23.0166	33.6998	23.0166	-9.30953	23.0166	-10.6924	23.0166	2.75685	23.0166	1	23.0166	-16.5665
401.6	103.267	437	0.8355	428.3	16.0074		23.0296	-1.92958	23.0296	-14.0892	23.0296	11.6558	23.0296	-15.58	23.0296	-14.3965	23.0296	14.8621	23.0296	-19.4186		23.0296	-41.888	23.0296	60.2459	23.0296	-25.2129	23.0296	31.086	23.0296	-12.1244	23.0296	1	23.0296	-50.3269
401.7	103.06	437	0.8037	428.8	15.8352		23.0426	22.144	23.0426	37.9065	23.0426	-3.95855	23.0426	-37.9239	23.0426	56.6887	23.0426	26.8747	23.0426	-48.5992		23.0426	-21.1737	23.0426	35.5937	23.0426	-28.8535	23.0426	39.321	23.0426	13.9597	23.0426	-21	23.0426	-10.6424
402.3	102.78	436.9	0.7884	429.4	15.6758		23.0556	-3.46441	23.0556	-22.3118	23.0556	-20.9472	23.0556	-2.52462	23.0556	41.2181	23.0556	50.9212	23.0556	41.5673		23.0556	-10.3751	23.0556	28.5983	23.0556	-30.1997	23.0556	-6.78453	23.0556	1.86382	23.0556	-5	23.0556	-43.7675
402.5	102.477	437.7	0.8112	429.8	15.5083		23.0686	47.1183	23.0686	-35.0586	23.0686	20.079	23.0686	-51.346	23.0686	49.6253	23.0686	0.12183	23.0686	8.27882		23.0686	-12.6554	23.0686	-28.4274	23.0686	-43.3865	23.0686	-42.5495	23.0686	-21.1487	23.0686	5	23.0686	33.7134
402.8	102.073	437.8	0.8069	430.3	15.3467		23.0816	63.776	23.0816	43.2925	23.0816	-4.89064	23.0816	14.5637	23.0816	-34.263	23.0816	-4.59209	23.0816	49.3716		23.0816	-38.114	23.0816	25.8654	23.0816	-6.62283	23.0816	12.6382	23.0816	6.06219	23.0816	13	23.0816	81.5526
403.4	101.742	438.1	0.7863	430.8	15.2185		23.0946	-35.2655	23.0946	3.21793	23.0946	41.0318	23.0946	41.374	23.0946	38.7968	23.0946	37.2719	23.0946	4.23566		23.0946	-16.6815	23.0946	14.0678	23.0946	-24.8053	23.0946	-57.8561	23.0946	43.9066	23.0946	33	23.0946	-14.8884
404.2	101.641	438.8	0.7841	431	15.1036		23.1076	-23.3592	23.1076	-19.1835	23.1076	-35.7756	23.1076	-74.1823	23.1076	51.9643	23.1076	70.2993	23.1076	-8.4996		23.1076	33.2242	23.1076	2.27021	23.1076	11.0135	23.1076	-48.8214	23.1076	74.878	23.1076	30	23.1076	-47.5097
404.4	101.726	439	0.7762	431.8	14.9817		23.1206	-18.3716	23.1206	28.591	23.1206	-27.5812	23.1206	-25.6653	23.1206	76.9926	23.1206	37.1043	23.1206	70.6857		23.1206	-24.6049	23.1206	35.9387	23.1206	57.7045	23.1206	57.0759	23.1206	1.07978	23.1206	-2	23.1206	32.5457
404.5	101.955	440.2	0.7492	432.3	14.8614		23.1336	-9.48189	23.1336	51.0449	23.1336	-36.8545	23.1336	-15.0291	23.1336	53.1175	23.1336	19.452	23.1336	61.9653		23.1336	2.50935	23.1336	-15.4423	23.1336	-76.6031	23.1336	47.6787	23.1336	-22.0165	23.1336	-8	23.1336	-14.4081
405	102.185	440.7	0.7126	432.4	14.7359		23.1466	28.5107	23.1466	6.36708	23.1466	12.7448	23.1466	-29.0593	23.1466	5.41696	23.1466	17.4823	23.1466	-12.6925		23.1466	-20.6997	23.1466	44.5186	23.1466	-28.065	23.1466	-1.83011	23.1466	-16.4213	23.1466	-12	23.1466	-38.657
405.4	102.237	441.5	0.6813	433	14.6373		23.1596	-13.3755	23.1596	24.4318	23.1596	-30.288	23.1596	63.7385	23.1596	62.6486	23.1596	12.9811	23.1596	77.0497		23.1596	-60.3878	23.1596	-17.6447	23.1596	-28.1395	23.1596	-10.0205	23.1596	-27.457	23.1596	16	23.1596	-14.4364
405.8	102.05	442	0.6861	433.7	14.499		23.1726	-90.1595	23.1726	6.65554	23.1726	59.2617	23.1726	-27.7847	23.1726	-7.58128	23.1726	27.3596	23.1726	13.7992		23.1726	-23.7341	23.1726	-7.05147	23.1726	-31.8411	23.1726	-2.59641	23.1726	40.6323	23.1726	6	23.1726	6.61326
406.1	101.637	442.1	0.7333	433.8	14.4143		23.1856	-8.75727	23.1856	55.7555	23.1856	-5.80401	23.1856	-12.9683	23.1856	3.78603	23.1856	6.89188	23.1856	15.9257		23.1856	-75.7297	23.1856	0.32147	23.1856	-22.4825	23.1856	7.32581	23.1856	50.2373	23.1856	7	23.1856	-11.9728
406.4	101.23	442.5	0.6808	434.3	14.3131		23.1986	-43.102	23.1986	-8.4364	23.1986	-17.4076	23.1986	-22.5463	23.1986	1.34663	23.1986	48.5663	23.1986	5.28244		23.1986	-6.42744	23.1986	21.2682	23.1986	-9.61927	23.1986	13.6352	23.1986	37.8797	23.1986	-21	23.1986	-53.1482
406.6	100.906	442.6	0.6538	434.6	14.2241		23.2116	-51.6492	23.2116	-19.6918	23.2116	-0.09833	23.2116	-10.2521	23.2116	-9.66863	23.2116	29.2201	23.2116	83.5931		23.2116	79.4709	23.2116	-8.32721	23.2116	14.4549	23.2116	27.0512	23.2116	33.487	23.2116	22	23.2116	11.8453
407.3	100.743	443.4	0.639	434.8	14.143		23.2246	33.3373	23.2246	11.0176	23.2246	69.1276	23.2246	6.61878	23.2246	-30.3432	23.2246	39.3656	23.2246	77.065		23.2246	31.4753	23.2246	24.4516	23.2246	3.93119	23.2246	18.3109	23.2246	12.5345	23.2246	9	23.2246	37.8934
407.5	100.745	444	0.6496	435.3	14.0715		23.2376	30.227	23.2376	0.096	23.2376	20.5353	23.2376	-26.6164	23.2376	11.1082	23.2376	-28.3269	23.2376	-48.2388		23.2376	29.0244	23.2376	69.4416	23.2376	-25.9376	23.2376	23.7278	23.2376	-27.9401	23.2376	28	23.2376	75.0109
407.7	100.88	444.3	0.6236	436	14.0111		23.2506	21.8273	23.2506	57.5371	23.2506	2.24929	23.2506	-19.5989	23.2506	35.81	23.2506	16.7191	23.2506	6.43789		23.2506	6.61054	23.2506	28.819	23.2506	-32.5474	23.2506	22.7798	23.2506	16.0152	23.2506	-30	23.2506	70.9949
407.8	100.937	445.2	0.5955	436.2	13.9427		23.2636	22.7246	23.2636	8.95033	23.2636	34.5277	23.2636	-4.79748	23.2636	57.8883	23.2636	22.7337	23.2636	10.7113		23.2636	41.9385	23.2636	-19.8332	23.2636	-16.1091	23.2636	37.6294	23.2636	34.4113	23.2636	-12	23.2636	54.2221
408.4	100.712	445.7	0.5897	436.8	13.8791		23.2766	-3.95758	23.2766	59.8374	23.2766	10.8471	23.2766	-14.0047	23.2766	27.807	23.2766	38.6156	23.2766	18.9365		23.2766	-17.6667	23.2766	10.845	23.2766	-31.0254	23.2766	-33.2172	23.2766	-7.2626	23.2766	19	23.2766	23.412
408.7	100.399	445.5	0.577	437	13.8399		23.2896	3.1892	23.2896	-19.5556	23.2896	1.79707	23.2896	29.2683	23.2896	-0.06597	23.2896	-26.5703	23.2896	-32.904		23.2896	66.6096	23.2896	-58.3514	23.2896	-27.4471	23.2896	-2.81839	23.2896	6.07184	23.2896	-14	23.2896	70.7151
408.6	100.032	445.7	0.5791	437	13.7896		23.3026	35.6237	23.3026	-42.1615	23.3026	0.52261	23.3026	-52.3335	23.3026	39.758	23.3026	-27.1288	23.3026	-26.1946		23.3026	-32.3435	23.3026	-19.5311	23.3026	7.69222	23.3026	-53.7105	23.3026	60.3763	23.3026	-9	23.3026	28.2332
409.1	99.624	446.3	0.6183	437.6	13.7303		23.3156	30.1535	23.3156	-6.3557	23.3156	10.8654	23.3156	-39.3102	23.3156	31.7794	23.3156	-26.6469	23.3156	-33.4242		23.3156	-39.6683	23.3156	11.4119	23.3156	-10.4583	23.3156	-43.6723	23.3156	-4.37194	23.3156	6	23.3156	-19.3665
410	99.2701	446.9	0.6151	437.9	13.6916		23.3286	1.54484	23.3286	31.7706	23.3286	-11.6798	23.3286	-27.765	23.3286	43.1314	23.3286	8.23184	23.3286	27.009		23.3286	-34.3709	23.3286	-37.4301	23.3286	-8.29809	23.3286	42.4364	23.3286	26.4115	23.3286	20	23.3286	67.0533
410.3	98.851	447.5	0.5907	438	13.6476		23.3416	-19.4559	23.3416	56.4782	23.3416	-7.35523	23.3416	-49.2417	23.3416	-20.8925	23.3416	50.9897	23.3416	20.2489		23.3416	-26.0805	23.3416	-11.3628	23.3416	13.7336	23.3416	-12.7085	23.3416	21.7778	23.3416	5	23.3416	109.308
411.2	98.495	448.5	0.5913	438.3	13.5888		23.3546	-24.4755	23.3546	13.0371	23.3546	-15.4808	23.3546	-37.8111	23.3546	16.4474	23.3546	15.368	23.3546	-13.9046		23.3546	26.151	23.3546	-17.7429	23.3546	13.5579	23.3546	-25.2104	23.3546	1.80918	23.3546	-3	23.3546	9.94351
411.3	98.3508	448.8	0.5987	438.6	13.5512		23.3676	19.1623	23.3676	6.18453	23.3676	-20.7344	23.3676	-56.9204	23.3676	23.3181	23.3676	28.6478	23.3676	-16.0073		23.3676	-8.04666	23.3676	-30.6818	23.3676	-32.2001	23.3676	-25.1255	23.3676	53.9076	23.3676	5	23.3676	-4.9437
411.6	98.1686	449.5	0.5855	438.8	13.5003		23.3806	118.669	23.3806	10.7154	23.3806	-59.0338	23.3806	-39.5329	23.3806	30.9032	23.3806	37.9662	23.3806	-28.8898		23.3806	-12.1428	23.3806	22.2963	23.3806	-17.9532	23.3806	-12.5624	23.3806	12.7222	23.3806	18	23.3806	6.98839
412.3	97.6764	449.9	0.5568	439.3	13.4495		23.3936	54.0775	23.3936	-23.9552	23.3936	-8.63573	23.3936	45.6239	23.3936	42.8706	23.3936	-10.7603	23.3936	-20.8346		23.3936	-20.7708	23.3936	25.383	23.3936	-12.6156	23.3936	18.2234	23.3936	-6.55978	23.3936	-7	23.3936	26.7207
412.8	97.3288	450.2	0.5616	439.5	13.379		23.4066	19.2344	23.4066	14.0427	23.4066	24.8931	23.4066	8.82621	23.4066	55.0481	23.4066	-31.4148	23.4066	11.8647		23.4066	14.2865	23.4066	-4.78694	23.4066	-1.32809	23.4066	-10.1483	23.4066	5.31397	23.4066	25	23.4066	34.6917
413.4	97.1725	450.5	0.5987	440	13.3228		23.4196	23.873	23.4196	9.66215	23.4196	17.9766	23.4196	-16.1949	23.4196	11.7324	23.4196	31.4863	23.4196	38.9808		23.4196	-13.5761	23.4196	-16.5509	23.4196	7.61756	23.4196	18.6999	23.4196	-21.8433	23.4196	25	23.4196	44.7847
413.9	96.9447	450.9	0.6024	440.1	13.2783		23.4326	-10.466	23.4326	0.28575	23.4326	20.5602	23.4326	-26.5632	23.4326	14.6559	23.4326	19.9647	23.4326	12.6112		23.4326	11.1178	23.4326	-25.9195	23.4326	-1.03139	23.4326	-11.4702	23.4326	4.43833	23.4326	19	23.4326	16.9531
414.6	96.5537	451.1	0.5929	440.8	13.2381		23.4456	-9.35192	23.4456	-27.2447	23.4456	33.3415	23.4456	-20.8839	23.4456	20.6965	23.4456	47.3378	23.4456	-7.61636		23.4456	-2.15475	23.4456	1.77044	23.4456	13.4162	23.4456	-10.0343	23.4456	9.12442	23.4456	28	23.4456	40.8203
415.2	96.2549	451.7	0.5627	441	13.2057		23.4586	12.147	23.4586	14.1763	23.4586	27.9	23.4586	-40.3877	23.4586	28.2972	23.4586	25.1452	23.4586	-74.4022		23.4586	-51.0139	23.4586	32.2212	23.4586	-10.8533	23.4586	-41.7085	23.4586	0.05591	23.4586	7	23.4586	27.2515
415.8	96.1998	452	0.55	441.1	13.1411		23.4716	-3.24186	23.4716	51.8809	23.4716	6.80167	23.4716	31.5125	23.4716	14.7183	23.4716	14.4518	23.4716	-18.4664		23.4716	-16.4458	23.4716	-13.0125	23.4716	-42.8942	23.4716	-22.9112	23.4716	52.4888	23.4716	26	23.4716	57.4942
416	96.3073	452.7	0.5362	441.4	13.0542		23.4846	24.6373	23.4846	32.5169	23.4846	-19.6634	23.4846	-3.26224	23.4846	31.3244	23.4846	-28.4101	23.4846	8.35728		23.4846	33.5171	23.4846	-19.1219	23.4846	-8.72759	23.4846	-23.7101	23.4846	10.5927	23.4846	15	23.4846	94.2354
416.7	96.3503	453	0.5277	441.8	12.9896		23.4976	0.18751	23.4976	73.0361	23.4976	-48.3682	23.4976	-41.8075	23.4976	-17.9716	23.4976	-15.8722	23.4976	24.7575		23.4976	16.2367	23.4976	43.5024	23.4976	-3.91397	23.4976	-10.8684	23.4976	-9.45964	23.4976	-2	23.4976	44.1151
417	96.0943	453.2	0.533	442.3	12.9271		23.5106	-25.5303	23.5106	27.5683	23.5106	-31.3734	23.5106	-85.2944	23.5106	-41.4392	23.5106	-12.3153	23.5106	1.77947		23.5106	-7.28524	23.5106	29.1528	23.5106	-2.73697	23.5106	-0.19834	23.5106	19.2846	23.5106	-11	23.5106	-1.01039
416.9	95.5444	453.3	0.5484	442.5	12.8248		23.5236	6.55709	23.5236	-24.156	23.5236	26.1021	23.5236	-48.5477	23.5236	-36.4393	23.5236	12.3034	23.5236	-8.79403		23.5236	-39.0639	23.5236	-9.1882	23.5236	-23.4327	23.5236	-19.2613	23.5236	22.9693	23.5236	9	23.5236	-9.92822
417.5	95.102	453.5	0.5696	443	12.7554		23.5366	44.2973	23.5366	0.88575	23.5366	-2.40901	23.5366	-55.2505	23.5366	11.3923	23.5366	-12.1756	23.5366	-46.4785		23.5366	-28.62	23.5366	25.9489	23.5366	-16.8129	23.5366	2.81818	23.5366	-3.56918	23.5366	13	23.5366	-53.4843
418.2	94.9208	454.2	0.5796	443.4	12.6542		23.5496	2.97073	23.5496	58.6888	23.5496	-25.3525	23.5496	-60.8511	23.5496	15.5622	23.5496	-10.7519	23.5496	-22.3136		23.5496	25.9342	23.5496	-3.47136	23.5496	2.66834	23.5496	13.1232	23.5496	-11.3526	23.5496	5	23.5496	3.82804
418.3	94.9303	454.8	0.5807	443.8	12.6023		23.5626	3.24329	23.5626	31.5641	23.5626	-15.1413	23.5626	-39.2069	23.5626	14.829	23.5626	13.4459	23.5626	3.6		23.5626	54.8842	23.5626	-7.69813	23.5626	18.8584	23.5626	-44.8031	23.5626	-9.55556	23.5626	33	23.5626	31.8556
418.9	95.0024	455.2	0.5664	443.9	12.5196		23.5756	-11.2738	23.5756	21.4978	23.5756	16.4484	23.5756	-23.1478	23.5756	9.40426	23.5756	26.2579	23.5756	5.96552		23.5756	22.2323	23.5756	-9.21337	23.5756	-14.9583	23.5756	-40.3621	23.5756	-11.377	23.5756	13	23.5756	-3.57367
419.3	95.0898	455.8	0.5669	444.2	12.4571		23.5886	-46.9652	23.5886	-29.4816	23.5886	29.6878	23.5886	-20.8108	23.5886	-8.034	23.5886	50.9444	23.5886	1.53668		23.5886	2.80876	23.5886	-14.1419	23.5886	-19.8183	23.5886	24.8599	23.5886	-42.649	23.5886	-6	23.5886	44.0778
419.5	95.1401	456.5	0.5701	444.8	12.4031		23.6016	-32.9009	23.6016	8.54025	23.6016	29	23.6016	-25.9834	23.6016	-27.7915	23.6016	1.09061	23.6016	65.0613		23.6016	20.3537	23.6016	-2.64304	23.6016	27.7645	23.6016	32.0264	23.6016	-15.5187	23.6016	25	23.6016	47.209
420	94.9404	456.7	0.5669	445	12.3315		23.6146	-8.78861	23.6146	31.8251	23.6146	-4.50096	23.6146	-14.2908	23.6146	-20.776	23.6146	-39.8632	23.6146	-6.04874		23.6146	3.47074	23.6146	-3.22481	23.6146	-4.18393	23.6146	21.8651	23.6146	28.3582	23.6146	14	23.6146	47.294
420.2	94.4455	456.5	0.5473	445.8	12.2431		23.6276	-17.1548	23.6276	28.2154	23.6276	-38.3837	23.6276	-51.3786	23.6276	-5.73891	23.6276	-1.15622	23.6276	-23.025		23.6276	12.2444	23.6276	34.683	23.6276	-47.2339	23.6276	8.11945	23.6276	14.2953	23.6276	21	23.6276	54.4007
420.5	93.8956	456.7	0.5579	446.3	12.1885		23.6406	-9.73457	23.6406	14.8519	23.6406	-9.95768	23.6406	-29.7341	23.6406	-21.9662	23.6406	4.01767	23.6406	36.729		23.6406	27.419	23.6406	-34.9311	23.6406	-0.41299	23.6406	14.8411	23.6406	-20.8725	23.6406	11	23.6406	7.34499
421.1	93.3695	457.4	0.5844	446.5	12.1175		23.6536	-22.1159	23.6536	-12.043	23.6536	28.8686	23.6536	-9.78766	23.6536	-11.7139	23.6536	26.4791	23.6536	61.8318		23.6536	2.92375	23.6536	-34.7868	23.6536	-0.17418	23.6536	15.3531	23.6536	-23.3742	23.6536	-11	23.6536	27.467
421.5	92.8413	457.4	0.5881	447	12.0333		23.6666	-38.1024	23.6666	-51.5941	23.6666	30.6122	23.6666	-46.9453	23.6666	-10.8401	23.6666	35.8915	23.6666	40.8708		23.6666	2.59518	23.6666	11.5467	23.6666	10.2469	23.6666	-10.1942	23.6666	-24.8873	23.6666	25	23.6666	37.2448
422.2	92.2934	458.1	0.578	447.5	11.9824		23.6796	0.41587	23.6796	-25.6168	23.6796	-21.8855	23.6796	-70.9935	23.6796	35.4549	23.6796	15.1035	23.6796	18.1224		23.6796	-16.4665	23.6796	30.1391	23.6796	-1.74002	23.6796	-10.4289	23.6796	0.94171	23.6796	13	23.6796	14.117
422.4	91.9522	458.9	0.5632	447.8	11.9177		23.6926	44.1522	23.6926	-3.0063	23.6926	21.3225	23.6926	-27.1993	23.6926	28.3571	23.6926	-8.88722	23.6926	-23.1788		23.6926	-3.63606	23.6926	-10.2849	23.6926	-39.2433	23.6926	11.9151	23.6926	-27.6146	23.6926	11	23.6926	36.9407
422.8	91.7758	459.5	0.5558	448.1	11.8881		23.7056	32.5292	23.7056	-16.8108	23.7056	26.9186	23.7056	3.49924	23.7056	21.9342	23.7056	-9.77533	23.7056	-26.1074		23.7056	-3.00955	23.7056	-43.9951	23.7056	1.8816	23.7056	30.0276	23.7056	-44.8826	23.7056	0	23.7056	-9.67066
422.9	91.6306	460.1	0.5537	448.5	11.8367		23.7186	-0.44326	23.7186	-18.3468	23.7186	-16.5087	23.7186	-21.7085	23.7186	25.7938	23.7186	0.96832	23.7186	-7.05854		23.7186	-49.6144	23.7186	-23.726	23.7186	28.8607	23.7186	43.9388	23.7186	-17.0137	23.7186	-2	23.7186	-28.1246
423.2	91.3101	460.5	0.5484	448.6	11.7864		23.7316	18.682	23.7316	3.48146	23.7316	53.4423	23.7316	-24.2337	23.7316	4.30887	23.7316	25.4453	23.7316	10.3397		23.7316	-40.2114	23.7316	-20.4925	23.7316	24.2413	23.7316	3.16321	23.7316	-8.05512	23.7316	12	23.7316	5.55992
423.4	90.7914	460.6	0.5457	449.3	11.6857		23.7446	6.96119	23.7446	6.51374	23.7446	100.575	23.7446	2.30318	23.7446	23.9294	23.7446	49.7662	23.7446	58.6891		23.7446	-34.997	23.7446	-9.27873	23.7446	7.79217	23.7446	-1.83158	23.7446	8.67345	23.7446	17	23.7446	-0.04319
423.6	90.2568	460.9	0.5643	450.1	11.6507		23.7576	-9.47317	23.7576	6.36672	23.7576	30.7194	23.7576	40.3665	23.7576	43.827	23.7576	45.0704	23.7576	19.8669		23.7576	-26.3168	23.7576	5.41227	23.7576	1.74044	23.7576	14.8095	23.7576	-10.1642	23.7576	-6	23.7576	3.13357
424.2	89.7381	461.4	0.5844	450.2	11.5956		23.7706	6.05029	23.7706	1.99097	23.7706	-41.6761	23.7706	30.5819	23.7706	7.72807	23.7706	27.6369	23.7706	-30.4481		23.7706	34.1181	23.7706	25.668	23.7706	0.28579	23.7706	-13.8339	23.7706	-23.2039	23.7706	39	23.7706	38.6819
424.8	89.2459	461.7	0.5648	450.4	11.5315		23.7836	16.3832	23.7836	-5.93935	23.7836	-17.6884	23.7836	-20.1113	23.7836	-26.3225	23.7836	1.81813	23.7836	-4.49161		23.7836	-3.7087	23.7836	32.1479	23.7836	-5.53372	23.7836	-14.6742	23.7836	-18.33	23.7836	42	23.7836	73.3854
425.5	88.8136	462.2	0.5484	450.5	11.5045		23.7966	32.5912	23.7966	15.9664	23.7966	41.3262	23.7966	-49.6213	23.7966	17.0809	23.7966	18.8144	23.7966	26.4146		23.7966	-29.2096	23.7966	12.8321	23.7966	2.94146	23.7966	-12.3191	23.7966	-16.6595	23.7966	25	23.7966	64.5602
425.4	88.4867	462.3	0.5409	451.1	11.4706		23.8096	6.9833	23.8096	5.3523	23.8096	45.2438	23.8096	-35.8972	23.8096	58.4625	23.8096	28.6155	23.8096	37.5002		23.8096	35.2002	23.8096	12.9876	23.8096	-20.3557	23.8096	3.47956	23.8096	-4.17051	23.8096	28	23.8096	-0.97004
425.5	88.2382	462.8	0.5319	451.5	11.442		23.8226	-5.55265	23.8226	-19.5674	23.8226	19.8509	23.8226	-28.6252	23.8226	6.95225	23.8226	-15.6119	23.8226	25.7586		23.8226	28.972	23.8226	15.023	23.8226	-58.8746	23.8226	24.6793	23.8226	-6.89781	23.8226	26	23.8226	-46.8563
425.6	87.9828	463	0.5415	451.6	11.4144		23.8356	10.8714	23.8356	-19.8255	23.8356	12.9861	23.8356	-65.2995	23.8356	-41.8347	23.8356	-1.34485	23.8356	30.806		23.8356	5.16533	23.8356	29.2953	23.8356	-68.4939	23.8356	3.41686	23.8356	-19.238	23.8356	28	23.8356	-25.1138
426.1	87.5558	462.9	0.5404	451.8	11.3699		23.8486	-10.9306	23.8486	-6.59073	23.8486	21.8296	23.8486	-53.654	23.8486	-4.95924	23.8486	31.224	23.8486	8.43886		23.8486	13.1933	23.8486	19.2751	23.8486	-16.0712	23.8486	-12.871	23.8486	-28.198	23.8486	8	23.8486	7.56199
426.4	86.8495	463.3	0.5394	451.9	11.336		23.8616	-21.9113	23.8616	0.33975	23.8616	26.2333	23.8616	-5.30127	23.8616	34.7988	23.8616	-1.74256	23.8616	15.1714		23.8616	22.0466	23.8616	-32.3329	23.8616	20.3979	23.8616	-28.5253	23.8616	15.6933	23.8616	12	23.8616	33.7411
426.7	86.0654	464	0.5521	452.5	11.3026		23.8746	-13.9873	23.8746	1.30053	23.8746	17.6943	23.8746	3.35525	23.8746	43.0259	23.8746	7.58032	23.8746	57.0738		23.8746	1.8194	23.8746	-29.2528	23.8746	-13.573	23.8746	-33.7337	23.8746	32.831	23.8746	27	23.8746	5.59494
427.2	85.3544	464.5	0.5743	452.7	11.2889		23.8876	-21.754	23.8876	-26.7007	23.8876	32.6476	23.8876	-26.787	23.8876	7.86601	23.8876	62.2124	23.8876	36.2948		23.8876	-2.2132	23.8876	6.92146	23.8876	-46.1504	23.8876	6.94881	23.8876	-24.8147	23.8876	15	23.8876	-20.5214
427.6	84.7027	464.6	0.559	452.7	11.2316		23.9006	-19.2215	23.9006	-34.3533	23.9006	36.4613	23.9006	-24.2755	23.9006	-10.4634	23.9006	37.1333	23.9006	32.4772		23.9006	16.6908	23.9006	10.3278	23.9006	-33.5065	23.9006	4.9972	23.9006	-34.0699	23.9006	7	23.9006	-11.7101
428.2	84.1453	464.5	0.5447	453.1	11.1967		23.9136	-27.2494	23.9136	45.2082	23.9136	-3.34495	23.9136	-46.4724	23.9136	-10.4616	23.9136	-0.07409	23.9136	20.701		23.9136	49.1571	23.9136	-2.36887	23.9136	13.1978	23.9136	-10.5114	23.9136	-2.04654	23.9136	24	23.9136	-5.04903
429	83.7739	464.8	0.5409	453.6	11.1543		23.9266	10.5071	23.9266	29.6755	23.9266	-11.4016	23.9266	-19.3303	23.9266	-23.3151	23.9266	0.51847	23.9266	29.0973		23.9266	24.4279	23.9266	25.773	23.9266	18.7502	23.9266	-20.6436	23.9266	-4.32538	23.9266	4	23.9266	6.83375
429.5	83.482	465	0.551	453.9	11.132		23.9396	37.0339	23.9396	6.7549	23.9396	20.0719	23.9396	64.9983	23.9396	-12.4131	23.9396	12.8026	23.9396	32.8879		23.9396	-50.6899	23.9396	32.157	23.9396	22.4014	23.9396	-57.4533	23.9396	27.4995	23.9396	21	23.9396	-30.5211
429.4	83.1392	465.3	0.5542	454.1	11.0918		23.9526	14.6213	23.9526	14.3326	23.9526	92.2101	23.9526	30.2115	23.9526	4.26103	23.9526	10.7343	23.9526	18.5304		23.9526	-27.6577	23.9526	1.51527	23.9526	-24.1531	23.9526	10.6621	23.9526	10.9736	23.9526	12	23.9526	2.15645
430	82.31	465.3	0.5515	454.4	11.0594		23.9656	11.9848	23.9656	9.95904	23.9656	67.5059	23.9656	8.23333	23.9656	45.7859	23.9656	45.8652	23.9656	0.07151		23.9656	12.3683	23.9656	15.0221	23.9656	-12.0064	23.9656	6.50117	23.9656	-0.88345	23.9656	24	23.9656	39.9467
430.5	81.4496	465.8	0.5542	454.9	11.0197		23.9786	-29.9674	23.9786	-15.0665	23.9786	-4.7705	23.9786	12.3117	23.9786	40.6377	23.9786	40.7893	23.9786	21.5342		23.9786	-0.92226	23.9786	-33.5007	23.9786	12.937	23.9786	-5.17389	23.9786	-34.9645	23.9786	-5	23.9786	27.7287
430.8	80.7963	466.6	0.551	455.2	10.9556		23.9916	-18.4618	23.9916	15.1989	23.9916	-20.8357	23.9916	-33.4841	23.9916	4.99232	23.9916	24.6323	23.9916	20.8907		23.9916	-5.12401	23.9916	-34.1417	23.9916	2.18711	23.9916	-38.5473	23.9916	-12.0413	23.9916	23	23.9916	4.01228
431.3	80.3238	466.2	0.5335	455.9	10.9159		24.0046	-13.7403	24.0046	23.9017	24.0046	3.16672	24.0046	-34.3903	24.0046	-14.9294	24.0046	33.4472	24.0046	62.8209		24.0046	-2.19148	24.0046	-16.5119	24.0046	-2.40531	24.0046	-27.5028	24.0046	45.0254	24.0046	15	24.0046	36.4379
431.9	79.7086	466.1	0.5266	455.8	10.8343		24.0176	-27.6105	24.0176	25.8812	24.0176	22.9009	24.0176	-6.39923	24.0176	0.30609	24.0176	15.6884	24.0176	46.5775		24.0176	-21.8714	24.0176	-0.58562	24.0176	18.3986	24.0176	-19.1889	24.0176	39.1867	24.0176	8	24.0176	70.9585
432.2	79.0946	466.8	0.5452	456.2	10.7866		24.0306	-30.581	24.0306	17.9604	24.0306	22.5258	24.0306	38.6942	24.0306	5.04082	24.0306	-15.2049	24.0306	13.4527		24.0306	-41.2725	24.0306	-10.3836	24.0306	-6.86694	24.0306	11.8766	24.0306	23.3578	24.0306	26	24.0306	40.2119
432.5	78.5791	466.9	0.5579	456.5	10.7294		24.0436	-41.9061	24.0436	13.2709	24.0436	47.8376	24.0436	-0.65398	24.0436	24.6737	24.0436	-28.6174	24.0436	-3.26681		24.0436	0.54228	24.0436	14.8464	24.0436	-28.4683	24.0436	25.3819	24.0436	-7.62614	24.0436	28	24.0436	-21.3649
433	78.2288	468	0.5531	456.6	10.6759		24.0566	12.9285	24.0566	26.9108	24.0566	58.3343	24.0566	-12.1452	24.0566	28.9602	24.0566	2.23034	24.0566	-28.5742		24.0566	55.425	24.0566	-46.4609	24.0566	6.94393	24.0566	17.4396	24.0566	-15.2332	24.0566	49	24.0566	10.8008
433.5	77.8935	467.8	0.5526	457.3	10.6117		24.0696	41.3346	24.0696	16.4538	24.0696	24.8636	24.0696	-24.3883	24.0696	26.6	24.0696	-3.08855	24.0696	26.9546		24.0696	-14.5063	24.0696	-42.8819	24.0696	-6.3691	24.0696	-3.84444	24.0696	0.05278	24.0696	25	24.0696	16.1263
433.5	77.4145	468	0.559	458	10.5635		24.0826	31.3689	24.0826	-13.0577	24.0826	32.7748	24.0826	-27.7735	24.0826	-1.20471	24.0826	21.6473	24.0826	-35.927		24.0826	-26.9704	24.0826	-44.815	24.0826	-9.73723	24.0826	-16.2699	24.0826	34.5738	24.0826	8	24.0826	0.43313
433.6	76.8556	468.8	0.5611	458.2	10.5328		24.0956	-15.8851	24.0956	6.79729	24.0956	15.2217	24.0956	-24.5256	24.0956	-2.93548	24.0956	9.32258	24.0956	-29.7617		24.0956	18.9813	24.0956	38.712	24.0956	-33.9885	24.0956	-9.2971	24.0956	-15.5213	24.0956	1	24.0956	-19.9559
434	76.3019	469.6	0.5452	459.1	10.4798		24.1086	-39.4321	24.1086	-12.2182	24.1086	-29.7604	24.1086	-8.07492	24.1086	-31.3572	24.1086	8.27163	24.1086	33.5733		24.1086	30.8853	24.1086	41.3117	24.1086	-23.9578	24.1086	-16.1754	24.1086	-55.0145	24.1086	-21	24.1086	-5.23111
434.6	75.6847	469.6	0.5229	459.4	10.4051		24.1216	-2.59969	24.1216	-20.4164	24.1216	-36.2681	24.1216	41.2043	24.1216	4.00164	24.1216	7.17352	24.1216	-18.8325		24.1216	14.4007	24.1216	7.1738	24.1216	19.0319	24.1216	-32.8908	24.1216	-20.1815	24.1216	10	24.1216	16.8265
435	75.1252	470.3	0.5319	460.1	10.3633		24.1346	-13.9762	24.1346	-18.1122	24.1346	0.03439	24.1346	1.72831	24.1346	13.9383	24.1346	20.9605	24.1346	-64.8248		24.1346	30.0121	24.1346	37.4743	24.1346	33.7208	24.1346	-34.8952	24.1346	6.13097	24.1346	12	24.1346	-34.8002
435.4	74.6891	470.3	0.56	460.2	10.2992		24.1476	-24.0326	24.1476	-40.6385	24.1476	-30.4915	24.1476	30.5922	24.1476	11.0135	24.1476	21.7426	24.1476	10.868		24.1476	24.6552	24.1476	30.7574	24.1476	38.8897	24.1476	49.7629	24.1476	-35.9496	24.1476	19	24.1476	-9.17809
435.9	74.3145	470.5	0.5452	460.6	10.2605		24.1606	-11.6689	24.1606	-8.74621	24.1606	50.2804	24.1606	40.6359	24.1606	12.9112	24.1606	-16.2116	24.1606	-28.7714		24.1606	35.8871	24.1606	24.3774	24.1606	21.5363	24.1606	-2.46301	24.1606	-27.589	24.1606	-14	24.1606	-10.492
436.5	73.8059	470.9	0.5139	461.2	10.2388		24.1736	-11.2227	24.1736	6.08504	24.1736	-17.7424	24.1736	-43.6249	24.1736	29.2235	24.1736	-19.76	24.1736	92.4676		24.1736	3.90784	24.1736	-27.8309	24.1736	-1.49596	24.1736	19.8132	24.1736	-10.1379	24.1736	-48	24.1736	61.9416
437.2	73.115	471.5	0.5001	461.5	10.2297		24.1866	-7.64652	24.1866	-10.9572	24.1866	-46.7327	24.1866	-73.1181	24.1866	-43.9299	24.1866	22.5831	24.1866	43.3511		24.1866	-28.4357	24.1866	-7.09808	24.1866	53.5936	24.1866	-2.31227	24.1866	-10.7928	24.1866	1	24.1866	13.1792
437.6	72.474	472.4	0.5054	462.2	10.1731		24.1996	-25.291	24.1996	-9.75953	24.1996	10.5179	24.1996	-30.859	24.1996	-20.2306	24.1996	23.0956	24.1996	3.69294		24.1996	-18.9712	24.1996	6.89399	24.1996	22.9193	24.1996	43.4875	24.1996	3.16088	24.1996	51	24.1996	-18.9964
438.1	72.0278	472.5	0.5176	462.8	10.1068		24.2126	8.47031	24.2126	-18.6703	24.2126	-60.8783	24.2126	-52.5958	24.2126	53.626	24.2126	50.1079	24.2126	37.3228		24.2126	8.42796	24.2126	-1.90769	24.2126	5.46084	24.2126	-4.92645	24.2126	45.5656	24.2126	54	24.2126	7.63125
438.6	71.3974	473.2	0.5113	463.3	10.0554		24.2256	-22.9626	24.2256	-20.0354	24.2256	17.3978	24.2256	-27.4479	24.2256	18.2746	24.2256	36.2209	24.2256	51.97		24.2256	-10.6802	24.2256	6.93343	24.2256	29.9977	24.2256	19.0397	24.2256	4.01395	24.2256	43	24.2256	43.5785
438.8	70.5443	473	0.498	463.7	10.0417		24.2386	-2.64129	24.2386	5.67317	24.2386	-11.5923	24.2386	-19.2085	24.2386	33.8494	24.2386	55.0668	24.2386	32.7863		24.2386	47.0687	24.2386	15.8575	24.2386	-3.7171	24.2386	3.65771	24.2386	-19.5555	24.2386	-8	24.2386	10.6554
439	69.8254	473.8	0.5007	464.3	10.0051		24.2516	2.89341	24.2516	28.979	24.2516	18.6642	24.2516	26.2743	24.2516	-44.2033	24.2516	10.4567	24.2516	-14.8813		24.2516	-26.7882	24.2516	-52.4559	24.2516	9.54988	24.2516	-8.53477	24.2516	-27.3991	24.2516	9	24.2516	51.9068
439.7	69.304	473.8	0.5129	464.5	9.9934		24.2646	-21.3889	24.2646	-61.8394	24.2646	74.4743	24.2646	36.2355	24.2646	25.8835	24.2646	19.0096	24.2646	-0.90747		24.2646	-37.6861	24.2646	-3.93796	24.2646	-13.3462	24.2646	-50.3665	24.2646	9.22798	24.2646	-16	24.2646	31.3459
440	68.8171	473.8	0.5092	465.3	9.9881		24.2776	11.3721	24.2776	-36.2545	24.2776	43.8204	24.2776	48.2781	24.2776	33.0542	24.2776	30.9727	24.2776	-4.30921		24.2776	9.43088	24.2776	-23.7467	24.2776	39.5209	24.2776	-71.7688	24.2776	-69.5838	24.2776	-4	24.2776	-2.73475
440.4	68.2667	473.8	0.5213	465.2	10.0099		24.2906	37.9098	24.2906	22.4846	24.2906	26.1353	24.2906	-67.4904	24.2906	44.5632	24.2906	-1.15785	24.2906	-42.5949		24.2906	-39.8522	24.2906	69.1221	24.2906	9.65067	24.2906	-18.5117	24.2906	-38.658	24.2906	-13	24.2906	-54.3854
441.1	67.7474	474.5	0.5176	466.1	10.003		24.3036	-63.6669	24.3036	39.2879	24.3036	-15.3538	24.3036	-29.6282	24.3036	18.9117	24.3036	34.6413	24.3036	48.6306		24.3036	16.2166	24.3036	-64.9908	24.3036	50.2233	24.3036	20.8123	24.3036	-13.5623	24.3036	2	24.3036	26.2206
441.3	67.3803	475.5	0.5113	466.4	9.9839		24.3166	-27.6831	24.3166	12.9776	24.3166	-13.4178	24.3166	1.66744	24.3166	-29.4836	24.3166	-7.93479	24.3166	-26.2019		24.3166	36.7694	24.3166	-5.53329	24.3166	8.71404	24.3166	45.0393	24.3166	28.4057	24.3166	4	24.3166	6.27465
441.7	67.0735	475.8	0.5028	467.3	9.9675		24.3296	-27.5672	24.3296	24.6924	24.3296	6.07068	24.3296	-7.90373	24.3296	42.3393	24.3296	36.8045	24.3296	-17.4097		24.3296	6.9902	24.3296	-41.0398	24.3296	33.8264	24.3296	-39.9857	24.3296	-6.82448	24.3296	12	24.3296	43.9812
441.7	66.7662	476.4	0.4821	467.8	9.9357		24.3426	-38.8227	24.3426	47.5553	24.3426	-31.534	24.3426	56.971	24.3426	-16.0522	24.3426	11.3074	24.3426	20.5305		24.3426	67.851	24.3426	-20.4213	24.3426	29.8126	24.3426	-19.4559	24.3426	1.66186	24.3426	-12	24.3426	-5.53406
441.8	66.3911	476.5	0.4742	468.1	9.9103		24.3556	19.3247	24.3556	-75.973	24.3556	11.0997	24.3556	8.31706	24.3556	15.9653	24.3556	0.59621	24.3556	20.6189		24.3556	-64.5356	24.3556	37.0717	24.3556	3.26318	24.3556	-67.4969	24.3556	-30.2968	24.3556	19	24.3556	-16.683
442.1	65.9418	476.5	0.4795	468.5	9.9225		24.3686	5.74082	24.3686	-40.2246	24.3686	31.8352	24.3686	9.14909	24.3686	-49.2573	24.3686	-30.7706	24.3686	29.1105		24.3686	-40.2276	24.3686	-10.5281	24.3686	-6.36046	24.3686	10.1503	24.3686	-27.5198	24.3686	-4	24.3686	-81.2994
442.8	65.4491	476.9	0.515	468.8	9.9277		24.3816	-6.75916	24.3816	-36.0849	24.3816	46.7364	24.3816	42.8241	24.3816	-14.2137	24.3816	-9.66014	24.3816	9.38515		24.3816	-41.0561	24.3816	-14.3062	24.3816	-16.5961	24.3816	37.4155	24.3816	17.3053	24.3816	-8	24.3816	-59.719
443.3	64.825	477.6	0.5107	469.2	9.9558		24.3946	-13.9902	24.3946	33.3644	24.3946	21.5953	24.3946	-14.4706	24.3946	-11.5989	24.3946	-23.967	24.3946	-29.0346		24.3946	15.8559	24.3946	13.6243	24.3946	20.4153	24.3946	-33.49	24.3946	-40.941	24.3946	-19	24.3946	7.61582
443.6	64.2257	477.6	0.516	469.9	9.9548		24.4076	5.41986	24.4076	28.3584	24.4076	-33.5355	24.4076	-33.7705	24.4076	12.336	24.4076	-22.2994	24.4076	26.5558		24.4076	7.69388	24.4076	-23.5498	24.4076	-1.2671	24.4076	-35.2426	24.4076	-34.4849	24.4076	-2	24.4076	-14.5017
444.3	63.7627	477.8	0.5001	470.1	9.9701		24.4206	-77.5053	24.4206	-45.5271	24.4206	102.228	24.4206	-52.0864	24.4206	18.5589	24.4206	42.3438	24.4206	5.39476		24.4206	30.0356	24.4206	-35.14	24.4206	-63.2932	24.4206	-37.9791	24.4206	38.8827	24.4206	44	24.4206	71.62
444.5	63.3796	478.3	0.4832	470.4	9.9505		24.4336	-30.2466	24.4336	18.6612	24.4336	-26.3206	24.4336	-16.1591	24.4336	2.09831	24.4336	-2.48572	24.4336	-23.6562		24.4336	20.8176	24.4336	-3.33564	24.4336	-19.7915	24.4336	26.3486	24.4336	10.6675	24.4336	50	24.4336	-24.7128
444.8	63.103	479.3	0.4917	470.6	9.9426		24.4466	24.3527	24.4466	-24.9847	24.4466	-2.61572	24.4466	-34.6945	24.4466	-14.4505	24.4466	-63.3623	24.4466	-3.92191		24.4466	-11.9548	24.4466	43.2823	24.4466	-46.1741	24.4466	17.7135	24.4466	10.3704	24.4466	-9	24.4466	-8.50259
445.5	62.7279	479.4	0.4705	471.3	9.9754		24.4596	-54.3143	24.4596	-13.1405	24.4596	-14.1006	24.4596	-17.2774	24.4596	-6.83945	24.4596	63.9883	24.4596	17.4667		24.4596	62.2125	24.4596	-19.0961	24.4596	40.4873	24.4596	-24.8112	24.4596	52.9937	24.4596	14	24.4596	66.3211
445.5	62.2325	479	0.4731	471.5	9.9648		24.4726	33.0465	24.4726	16.3609	24.4726	-41.8127	24.4726	-6.61225	24.4726	-24.4611	24.4726	57.2681	24.4726	34.0967		24.4726	-66.6334	24.4726	-15.2844	24.4726	4.64504	24.4726	5.50756	24.4726	-48.7251	24.4726	3	24.4726	16.2875
445.8	61.6985	479.6	0.5023	471.8	9.9776		24.4856	59.15	24.4856	-14.1457	24.4856	9.44784	24.4856	14.1962	24.4856	0.55124	24.4856	18.2253	24.4856	-34.631		24.4856	23.5217	24.4856	-18.5188	24.4856	-12.8821	24.4856	-62.8672	24.4856	-5.9965	24.4856	-24	24.4856	24.2905
446.3	61.0314	480	0.5219	472.3	9.9956		24.4986	40.9515	24.4986	74.3238	24.4986	23.1529	24.4986	46.7229	24.4986	36.9321	24.4986	57.5337	24.4986	30.4084		24.4986	-50.1335	24.4986	38.6925	24.4986	-31.2378	24.4986	19.5811	24.4986	23.94	24.4986	-20	24.4986	20.1802
447	60.4084	480.2	0.5086	472.4	10.0088		24.5116	15.7677	24.5116	-3.55256	24.5116	-1.63529	24.5116	14.0949	24.5116	5.27116	24.5116	22.6152	24.5116	64.3831		24.5116	40.4908	24.5116	27.0948	24.5116	48.5305	24.5116	-12.3501	24.5116	17.5393	24.5116	-2	24.5116	128.273
447.3	59.9236	481	0.498	473	10.0093		24.5246	-19.8176	24.5246	-49.2736	24.5246	8.6932	24.5246	-23.9493	24.5246	-22.8282	24.5246	14.3976	24.5246	-44.5719		24.5246	44.9329	24.5246	-2.28079	24.5246	8.4998	24.5246	-25.2061	24.5246	-14.1892	24.5246	17	24.5246	71.7415
447.9	59.5866	481.9	0.4949	473.2	10.0305		24.5376	54.4281	24.5376	24.6018	24.5376	-37.8262	24.5376	-33.0472	24.5376	-4.01787	24.5376	-10.2988	24.5376	-23.2701		24.5376	-4.71743	24.5376	10.8469	24.5376	-18.0669	24.5376	-1.40257	24.5376	0.31372	24.5376	-8	24.5376	3.24464
448.4	59.3254	482.7	0.4954	473.5	10.0268		24.5506	0.69734	24.5506	48.1369	24.5506	3.44394	24.5506	-25.1311	24.5506	-35.6769	24.5506	-16.1132	24.5506	-20.3797		24.5506	27.4945	24.5506	17.2056	24.5506	-18.2526	24.5506	-30.9441	24.5506	-13.0628	24.5506	-2	24.5506	-3.19694
448.7	59.1262	483.7	0.48	474	10.0289		24.5636	16.89	24.5636	-11.832	24.5636	2.06636	24.5636	23.304	24.5636	-17.1353	24.5636	-8.25413	24.5636	51.9864		24.5636	12.7656	24.5636	7.36742	24.5636	16.896	24.5636	-8.69705	24.5636	-37.7754	24.5636	7	24.5636	-5.87307
449.3	58.8189	483.7	0.4694	474.3	10.0401		24.5766	-48.3445	24.5766	36.7637	24.5766	45.4798	24.5766	-53.5365	24.5766	-9.64277	24.5766	25.5034	24.5766	12.6413		24.5766	2.06905	24.5766	18.5817	24.5766	-12.5556	24.5766	-26.2372	24.5766	-35.3485	24.5766	-8	24.5766	63.0634
450	58.3718	483.5	0.4541	474.9	10.0342		24.5896	-29.9401	24.5896	-33.9128	24.5896	48.6188	24.5896	-17.0223	24.5896	-38.2296	24.5896	-0.01208	24.5896	-36.9793		24.5896	10.9389	24.5896	42.2724	24.5896	50.6395	24.5896	-60.1715	24.5896	29.6615	24.5896	-4	24.5896	20.7274
450.2	57.8939	484	0.4668	475.2	10.0088		24.6026	-21.162	24.6026	-20.9383	24.6026	20.2607	24.6026	12.21	24.6026	14.1153	24.6026	-5.23013	24.6026	-6.13821		24.6026	20.6753	24.6026	-35.5551	24.6026	9.91379	24.6026	-30.4296	24.6026	-46.9897	24.6026	-24	24.6026	-7.83127
450.3	57.4642	484.6	0.4737	475.6	9.9786		24.6156	-20.2069	24.6156	-9.81849	24.6156	-4.32338	24.6156	1.86975	24.6156	-10.9213	24.6156	-10.1687	24.6156	-1.07397		24.6156	18.2834	24.6156	-31.879	24.6156	-33.0428	24.6156	5.17052	24.6156	-4.53455	24.6156	5	24.6156	-12.1197
450.7	56.9826	485.1	0.4758	476	9.9574		24.6286	19.3926	24.6286	30.125	24.6286	48.5812	24.6286	-15.3034	24.6286	-38.6709	24.6286	16.8378	24.6286	-5.78306		24.6286	-1.18034	24.6286	-42.7708	24.6286	-41.4657	24.6286	-5.16305	24.6286	9.98333	24.6286	3	24.6286	40.4692
451.3	56.5582	485.7	0.488	476.3	9.9346		24.6416	-28.993	24.6416	35.3233	24.6416	-0.46882	24.6416	17.0198	24.6416	-2.06911	24.6416	32.4213	24.6416	-11.1028		24.6416	10.5347	24.6416	1.09491	24.6416	-34.1573	24.6416	15.9783	24.6416	-9.78895	24.6416	-10	24.6416	46.5601
451.9	56.2196	485.6	0.471	476.6	9.9203		24.6546	36.368	24.6546	19.4735	24.6546	34.001	24.6546	4.32202	24.6546	18.9301	24.6546	-28.1726	24.6546	2.38131		24.6546	-30.7659	24.6546	-2.85204	24.6546	-11.8168	24.6546	0.77591	24.6546	-15.6351	24.6546	3	24.6546	-37.7088
451.8	56.0066	486.3	0.4519	476.9	9.8854		24.6676	2.06971	24.6676	-12.0587	24.6676	25.4792	24.6676	-49.0094	24.6676	-18.4328	24.6676	8.14143	24.6676	-19.741		24.6676	25.1788	24.6676	42.7956	24.6676	1.97706	24.6676	6.14027	24.6676	-44.7017	24.6676	-17	24.6676	-21.6042
452	55.844	487.3	0.4466	477.3	9.8552		24.6806	-37.1224	24.6806	-10.6128	24.6806	18.1341	24.6806	-4.4076	24.6806	4.93803	24.6806	-41.0683	24.6806	-2.14207		24.6806	-8.93617	24.6806	48.2462	24.6806	45.9231	24.6806	25.4343	24.6806	-20.1424	24.6806	41	24.6806	-16.5386
452.3	55.6299	487.9	0.4445	478.1	9.826		24.6936	6.66024	24.6936	-30.4467	24.6936	37.4824	24.6936	16.5501	24.6936	36.3602	24.6936	3.51646	24.6936	-17.7134		24.6936	23.7843	24.6936	40.6163	24.6936	57.5785	24.6936	25.1891	24.6936	-58.3599	24.6936	22	24.6936	21.2391
452.7	55.3444	487.8	0.4556	478.1	9.8292		24.7066	10.3704	24.7066	-3.51641	24.7066	0.46702	24.7066	-25.5954	24.7066	-1.54211	24.7066	37.0454	24.7066	-19.923		24.7066	-18.0111	24.7066	27.5412	24.7066	-13.4247	24.7066	19.4823	24.7066	-12.1662	24.7066	-11	24.7066	22.2877
453.3	55.0508	488.3	0.4869	478.5	9.8213		24.7196	-9.93871	24.7196	45.9478	24.7196	-2.0721	24.7196	-4.73921	24.7196	-41.5671	24.7196	36.0767	24.7196	-1.51889		24.7196	-10.7294	24.7196	-6.218	24.7196	52.4988	24.7196	30.6704	24.7196	5.63462	24.7196	-28	24.7196	-17.2545
453.7	54.7351	488.7	0.5012	479	9.8059		24.7326	-12.7604	24.7326	18.7984	24.7326	20.1257	24.7326	-17.0063	24.7326	-4.91478	24.7326	-29.9239	24.7326	54.2367		24.7326	1.86619	24.7326	-26.5797	24.7326	-10.6101	24.7326	-0.25245	24.7326	-14.2267	24.7326	18	24.7326	1.91308
454.1	54.441	488.6	0.4837	479.3	9.7746		24.7456	-8.80068	24.7456	26.6161	24.7456	-16.7526	24.7456	-20.7775	24.7456	38.8202	24.7456	-53.9439	24.7456	-6.22728		24.7456	20.5783	24.7456	-38.1478	24.7456	-14.8746	24.7456	-25.3635	24.7456	-9.91319	24.7456	-15	24.7456	28.7833
455	53.9769	489	0.4752	479.7	9.7699		24.7586	-18.6245	24.7586	27.7132	24.7586	-10.969	24.7586	-70.209	24.7586	57.7848	24.7586	35.1431	24.7586	-13.8353		24.7586	69.4946	24.7586	-1.5042	24.7586	6.084	24.7586	-18.105	24.7586	-18.5624	24.7586	17	24.7586	-1.60916
455.3	53.5043	489.8	0.4604	480.1	9.745		24.7716	-4.83208	24.7716	-12.0494	24.7716	-50.7745	24.7716	13.4495	24.7716	34.9916	24.7716	52.0794	24.7716	6.90592		24.7716	11.6857	24.7716	14.1193	24.7716	5.05763	24.7716	-5.67137	24.7716	-13.1726	24.7716	8	24.7716	-25.3772
455.3	53.1578	490.6	0.4631	480.8	9.7248		24.7846	-24.6475	24.7846	26.4603	24.7846	-19.8463	24.7846	17.9549	24.7846	-40.5956	24.7846	42.351	24.7846	-45.4958		24.7846	17.8436	24.7846	-14.4984	24.7846	-12.5709	24.7846	16.9465	24.7846	-19.3234	24.7846	37	24.7846	12.1953
455.7	52.9263	491.3	0.4641	481	9.7174		24.7976	11.2195	24.7976	-4.49136	24.7976	-4.05458	24.7976	34.9659	24.7976	3.90722	24.7976	54.4091	24.7976	4.5688		24.7976	3.73177	24.7976	6.12292	24.7976	-2.12503	24.7976	-2.13477	24.7976	-63.2731	24.7976	7	24.7976	13.6398
456.2	52.6264	491.6	0.471	481.4	9.6872		24.8106	-1.71693	24.8106	14.2386	24.8106	36.1611	24.8106	69.3613	24.8106	-24.22	24.8106	-5.42114	24.8106	-54.4762		24.8106	-23.1454	24.8106	9.75597	24.8106	-8.34115	24.8106	4.48104	24.8106	-48.0878	24.8106	58	24.8106	33.3458
456.8	52.1734	491.8	0.4652	482.1	9.6586		24.8236	4.62375	24.8236	60.5459	24.8236	49.5925	24.8236	13.1007	24.8236	9.179	24.8236	-21.7689	24.8236	-11.8854		24.8236	13.1714	24.8236	1.69415	24.8236	-17.1638	24.8236	21.8923	24.8236	0.28191	24.8236	41	24.8236	49.3064
457.1	51.6526	492.1	0.4673	482.5	9.6454		24.8366	-29.537	24.8366	55.5038	24.8366	56.0188	24.8366	-11.5503	24.8366	-6.45479	24.8366	-26.3662	24.8366	25.8511		24.8366	-30.753	24.8366	-42.6386	24.8366	24.3828	24.8366	12.913	24.8366	21.6559	24.8366	18	24.8366	26.3613
457.4	51.2838	492.7	0.471	482.5	9.6273		24.8496	-40.4999	24.8496	34.9917	24.8496	3.4957	24.8496	-19.5049	24.8496	36.7643	24.8496	-31.567	24.8496	32.1429		24.8496	0.45416	24.8496	-21.8007	24.8496	0.84076	24.8496	20.7629	24.8496	15.2378	24.8496	20	24.8496	9.77518
457.9	50.9972	493.4	0.471	483	9.6321		24.8626	1.93118	24.8626	33.8419	24.8626	4.1286	24.8626	-26.2861	24.8626	50.3987	24.8626	2.64768	24.8626	-34.4195		24.8626	65.4178	24.8626	-15.796	24.8626	-1.56908	24.8626	30.5885	24.8626	-43.7075	24.8626	-1	24.8626	21.2761
458.3	50.7832	493.6	0.48	483.9	9.6454		24.8756	19.0252	24.8756	22.8051	24.8756	-15.7772	24.8756	-31.3563	24.8756	40.82	24.8756	22.6246	24.8756	-29.7348		24.8756	5.85411	24.8756	-67.1356	24.8756	-23.1208	24.8756	-8.04379	24.8756	-24.9338	24.8756	8	24.8756	47.8926
458.5	50.6343	493.9	0.4758	484.2	9.6136		24.8886	6.36079	24.8886	1.57597	24.8886	0.86781	24.8886	-3.92642	24.8886	-4.61475	24.8886	2.88042	24.8886	-2.23315		24.8886	-0.57719	24.8886	-39.6041	24.8886	-15.0573	24.8886	-24.4678	24.8886	5.19272	24.8886	16	24.8886	-18.2642
459.2	50.5553	494.7	0.4604	484.5	9.5903		24.9016	-3.67078	24.9016	8.93144	24.9016	4.83252	24.9016	-8.83933	24.9016	-18.0144	24.9016	-2.45538	24.9016	48.4537		24.9016	21.0981	24.9016	22.9088	24.9016	25.7917	24.9016	-57.83	24.9016	21.9322	24.9016	0	24.9016	-6.87775
459.1	50.4398	495.3	0.4546	485.5	9.5807		24.9146	-35.3727	24.9146	49.6109	24.9146	6.79408	24.9146	-3.37308	24.9146	20.2722	24.9146	-2.79144	24.9146	85.5642		24.9146	48.4029	24.9146	29.2399	24.9146	-10.2848	24.9146	-8.53298	24.9146	16.227	24.9146	12	24.9146	22.2853
459.4	50.0981	495.6	0.4551	485.8	9.576		24.9276	-8.94269	24.9276	3.44455	24.9276	-10.8644	24.9276	0.24863	24.9276	46.3	24.9276	-2.12353	24.9276	66.5403		24.9276	16.2246	24.9276	45.5189	24.9276	-15.7349	24.9276	-11.1772	24.9276	10.2768	24.9276	-1	24.9276	28.6642
459.7	49.6229	496.1	0.4763	486.1	9.5712		24.9406	19.2283	24.9406	5.18562	24.9406	-25.8257	24.9406	-10.329	24.9406	21.5171	24.9406	-13.6646	24.9406	53.535		24.9406	52.6383	24.9406	32.6769	24.9406	-13.5632	24.9406	-34.0529	24.9406	4.42281	24.9406	-13	24.9406	3.92655
460.2	49.2689	496.5	0.4959	486.5	9.5468		24.9536	10.2287	24.9536	-18.9904	24.9536	-42.643	24.9536	-22.6809	24.9536	-21.9994	24.9536	-15.521	24.9536	15.0936		24.9536	23.8221	24.9536	31.413	24.9536	-2.60536	24.9536	4.18165	24.9536	24.9287	24.9536	-26	24.9536	-11.0512
460.3	49.0358	496.7	0.4954	486.6	9.542		24.9666	8.94575	24.9666	-50.9434	24.9666	-46.388	24.9666	-7.48579	24.9666	8.37985	24.9666	7.0777	24.9666	-1.03216		24.9666	10.3027	24.9666	23.1639	24.9666	-0.05167	24.9666	2.32767	24.9666	12.2504	24.9666	29	24.9666	6.30553
460.8	48.8732	496.9	0.4758	487.4	9.5638		24.9796	7.99569	24.9796	-32.1497	24.9796	28.8725	24.9796	-2.10063	24.9796	19.3791	24.9796	13.149	24.9796	41.0312		24.9796	34.2135	24.9796	7.17495	24.9796	-8.53488	24.9796	-13.0964	24.9796	-12.5142	24.9796	22	24.9796	42.3511
461.5	48.6008	497.7	0.4869	487.8	9.5855		24.9926	-11.9944	24.9926	-23.5533	24.9926	57.363	24.9926	-3.19858	24.9926	-14.7761	24.9926	26.1778	24.9926	15.1392		24.9926	42.9516	24.9926	30.1071	24.9926	-32.8076	24.9926	-20.2232	24.9926	10.3283	24.9926	22	24.9926	71.4214
461.6	48.3396	497.9	0.5028	488.2	9.5632		25.0056	-18.3696	25.0056	-16.7594	25.0056	16.3515	25.0056	-3.90466	25.0056	-11.2164	25.0056	-11.6583	25.0056	-11.5668		25.0056	31.4329	25.0056	14.2668	25.0056	1.47975	25.0056	-3.84128	25.0056	8.09363	25.0056	28	25.0056	63.8223
461.7	48.1839	499	0.5187	488.7	9.5537		25.0186	4.00771	25.0186	3.06143	25.0186	30.7342	25.0186	8.90875	25.0186	22.5465	25.0186	-33.1028	25.0186	7.41839		25.0186	39.1682	25.0186	-1.4	25.0186	46.5911	25.0186	-12.3093	25.0186	-2.53009	25.0186	1	25.0186	49.2588
462.3	48.035	499.8	0.5176	489	9.559		25.0316	16.9278	25.0316	0.60355	25.0316	63.5808	25.0316	45.8552	25.0316	-2.52642	25.0316	-4.26811	25.0316	38.3244		25.0316	10.6374	25.0316	16.3643	25.0316	15.012	25.0316	-23.2938	25.0316	-16.8361	25.0316	27	25.0316	66.7755
462.5	47.76	499.6	0.5044	489.6	9.5632		25.0446	13.1592	25.0446	34.281	25.0446	34.482	25.0446	45.3525	25.0446	-7.10553	25.0446	12.7022	25.0446	35.6685		25.0446	-1.28656	25.0446	-6.86643	25.0446	-11.7111	25.0446	-0.33807	25.0446	-11.9247	25.0446	-5	25.0446	61.5715
463.5	47.4617	500	0.506	490.2	9.5707		25.0576	-32.8574	25.0576	49.2234	25.0576	-5.95193	25.0576	2.64533	25.0576	33.1132	25.0576	4.41276	25.0576	35.6529		25.0576	8.67117	25.0576	-10.9932	25.0576	11.4669	25.0576	-3.82122	25.0576	28.4422	25.0576	-21	25.0576	18.7528
463.8	47.1475	500.4	0.5102	490.4	9.5887		25.0706	-24.2538	25.0706	6.95166	25.0706	22.7036	25.0706	-16.8802	25.0706	47.7067	25.0706	-5.49957	25.0706	24.8417		25.0706	14.1223	25.0706	1.34788	25.0706	4.90439	25.0706	1.69341	25.0706	25.9447	25.0706	9	25.0706	0.43641
464	46.7279	500.6	0.5007	491	9.6136		25.0836	-2.92477	25.0836	-16.2071	25.0836	36.1562	25.0836	-11.9047	25.0836	12.3083	25.0836	-24.728	25.0836	-11.9357		25.0836	14.1737	25.0836	-1.49871	25.0836	11.5844	25.0836	-7.01192	25.0836	6.30025	25.0836	-4	25.0836	21.8155
464.7	46.2559	500.8	0.4933	491.6	9.6459		25.0966	-46.7216	25.0966	1.34648	25.0966	2.48134	25.0966	-32.4787	25.0966	-2.35723	25.0966	-4.76483	25.0966	3.27454		25.0966	22.8542	25.0966	4.48962	25.0966	46.6046	25.0966	6.89696	25.0966	-23.0397	25.0966	28	25.0966	-2.27296
465.3	45.9931	501.4	0.5065	492.1	9.6522		25.1096	-41.753	25.1096	22.8845	25.1096	15.2204	25.1096	6.18327	25.1096	44.4838	25.1096	12.3556	25.1096	8.74707		25.1096	31.5831	25.1096	16.3888	25.1096	12.1527	25.1096	26.1162	25.1096	-21.6028	25.1096	24	25.1096	-23.4346
465.7	45.823	502.3	0.5187	492.2	9.6708		25.1226	-1.37876	25.1226	28.3076	25.1226	37.7482	25.1226	44.3767	25.1226	46.3425	25.1226	-9.49706	25.1226	11.5437		25.1226	5.8843	25.1226	22.3045	25.1226	-4.1401	25.1226	-13.581	25.1226	-3.27614	25.1226	9	25.1226	38.14
465.7	45.7811	502.4	0.5145	492.8	9.6734		25.1356	-2.97441	25.1356	33.3526	25.1356	9.3872	25.1356	-8.21749	25.1356	10.8038	25.1356	37.0703	25.1356	35.9978		25.1356	10.6678	25.1356	4.14491	25.1356	19.9486	25.1356	2.88599	25.1356	7.04649	25.1356	10	25.1356	55.0386
466.2	45.6354	503.4	0.5054	493.3	9.6771		25.1486	13.6221	25.1486	21.0188	25.1486	-29.0732	25.1486	-41.3846	25.1486	-22.5764	25.1486	48.298	25.1486	-3.13678		25.1486	25.2195	25.1486	-14.5983	25.1486	13.4759	25.1486	11.4247	25.1486	-5.87758	25.1486	12	25.1486	35.5714
466.6	45.3101	502.9	0.4906	493.3	9.6734		25.1616	46.8179	25.1616	2.36201	25.1616	-11.727	25.1616	-44.4102	25.1616	-3.42432	25.1616	10.2804	25.1616	-1.93112		25.1616	35.8446	25.1616	-9.8232	25.1616	-16.0299	25.1616	16.4968	25.1616	-33.242	25.1616	-5	25.1616	23.9111
466.6	44.9986	503	0.4911	493.9	9.6793		25.1746	-4.17838	25.1746	-6.99785	25.1746	19.5346	25.1746	-18.7886	25.1746	30.1393	25.1746	36.276	25.1746	58.159		25.1746	22.862	25.1746	25.2945	25.1746	-27.7959	25.1746	26.7005	25.1746	48.5942	25.1746	-11	25.1746	2.52098
467	44.8068	503.5	0.5012	494.5	9.6819		25.1876	-22.782	25.1876	7.44469	25.1876	10.8443	25.1876	10.26	25.1876	6.42709	25.1876	49.3764	25.1876	47.6988		25.1876	23.517	25.1876	41.3221	25.1876	16.5011	25.1876	-26.8486	25.1876	32.9633	25.1876	25	25.1876	8.8168
467.6	44.7475	504.2	0.5012	494.6	9.6915		25.2006	-2.52668	25.2006	16.8891	25.2006	6.4283	25.2006	42.1744	25.2006	9.53932	25.2006	9.69125	25.2006	28.9154		25.2006	-0.32536	25.2006	36.0492	25.2006	21.467	25.2006	-25.7654	25.2006	-15.8697	25.2006	38	25.2006	9.58545
468.2	44.6738	504.2	0.5007	495.2	9.7169		25.2136	-9.82128	25.2136	18.5966	25.2136	13.9783	25.2136	51.8434	25.2136	30.6679	25.2136	14.8241	25.2136	-18.7181		25.2136	-28.0292	25.2136	33.1101	25.2136	-8.77034	25.2136	-12.1385	25.2136	11.2808	25.2136	37	25.2136	7.82773
468.9	44.4698	504.1	0.5028	495.5	9.7211		25.2266	-36.5284	25.2266	-9.98714	25.2266	34.7033	25.2266	25.2776	25.2266	23.2367	25.2266	17.5533	25.2266	-3.44144		25.2266	-1.87295	25.2266	20.598	25.2266	-6.93962	25.2266	3.40023	25.2266	-13.0978	25.2266	19	25.2266	12.5398
469	44.3469	504.4	0.5113	496.1	9.764		25.2396	-13.8916	25.2396	-4.97257	25.2396	42.8544	25.2396	-42.938	25.2396	-38.8664	25.2396	9.19287	25.2396	38.1948		25.2396	41.016	25.2396	15.0519	25.2396	8.91442	25.2396	8.2132	25.2396	-17.0683	25.2396	33	25.2396	18.001
469.2	44.3151	504.8	0.507	496	9.7677		25.2526	23.705	25.2526	20.4677	25.2526	3.70163	25.2526	-20.0521	25.2526	-41.2822	25.2526	0.78544	25.2526	-19.4651		25.2526	57.1818	25.2526	18.8889	25.2526	19.6122	25.2526	21.7967	25.2526	-11.9109	25.2526	2	25.2526	-1.19376
469.8	44.1525	505.1	0.5012	496.5	9.8128		25.2656	42.8914	25.2656	24.4991	25.2656	-19.8919	25.2656	-18.9316	25.2656	2.88475	25.2656	12.8738	25.2656	-8.74968		25.2656	18.0181	25.2656	-9.51548	25.2656	31.4631	25.2656	13.4504	25.2656	-27.673	25.2656	13	25.2656	-9.83487
469.9	43.8695	505.1	0.5007	497.1	9.8117		25.2786	10.2608	25.2786	25.3898	25.2786	11.0536	25.2786	-48.8138	25.2786	16.3524	25.2786	-18.5711	25.2786	-4.5809		25.2786	-32.5071	25.2786	41.9213	25.2786	8.30615	25.2786	-29.0378	25.2786	-3.5716	25.2786	-1	25.2786	-9.30632
470.6	43.5803	505.6	0.515	497.2	9.8281		25.2916	-35.963	25.2916	-9.05747	25.2916	22.553	25.2916	21.1091	25.2916	21.7102	25.2916	5.32987	25.2916	22.8081		25.2916	-5.47788	25.2916	58.7304	25.2916	11.882	25.2916	-25.9226	25.2916	-8.92015	25.2916	9	25.2916	30.9448
471.2	43.389	506.2	0.5351	497.8	9.8276		25.3046	-24.8056	25.3046	-25.7777	25.3046	-34.6538	25.3046	9.18321	25.3046	53.6117	25.3046	-27.8136	25.3046	39.0522		25.3046	31.6641	25.3046	25.9521	25.3046	-28.4648	25.3046	-42.8165	25.3046	-40.6543	25.3046	13	25.3046	36.3053
471.6	43.0817	506.7	0.5235	498.1	9.8424		25.3176	0.62834	25.3176	6.15268	25.3176	-34.2898	25.3176	32.2161	25.3176	9.56267	25.3176	-23.1641	25.3176	-18.8992		25.3176	31.302	25.3176	-31.0564	25.3176	-27.0068	25.3176	-9.96582	25.3176	-12.3028	25.3176	10	25.3176	48.1163
472.3	42.7712	506.7	0.5049	498.3	9.8361		25.3306	-27.6926	25.3306	34.0843	25.3306	-7.61316	25.3306	12.7996	25.3306	-42.3274	25.3306	-3.58603	25.3306	-65.7645		25.3306	33.0495	25.3306	-19.9808	25.3306	15.3132	25.3306	7.42765	25.3306	17.255	25.3306	-9	25.3306	33.1634
472.9	42.5657	507	0.498	498.6	9.852		25.3436	-3.10599	25.3436	-13.2751	25.3436	-0.42124	25.3436	-50.6821	25.3436	-50.9437	25.3436	15.8424	25.3436	-18.4951		25.3436	13.3805	25.3436	32.8058	25.3436	10.4171	25.3436	-11.6103	25.3436	25.8696	25.3436	-1	25.3436	19.9899
473.2	42.4581	507.5	0.507	499	9.8499		25.3566	-8.67939	25.3566	-28.2144	25.3566	-13.6088	25.3566	-48.4454	25.3566	6.62292	25.3566	-9.12996	25.3566	13.1547		25.3566	47.3292	25.3566	3.32819	25.3566	36.7182	25.3566	-23.9581	25.3566	2.44176	25.3566	10	25.3566	-30.3666
473.5	42.4576	508.7	0.5102	499.6	9.8652		25.3696	-53.8968	25.3696	-25.8558	25.3696	8.20649	25.3696	-14.4867	25.3696	-3.47671	25.3696	-24.2866	25.3696	10.365		25.3696	70.9902	25.3696	-3.36497	25.3696	35.8313	25.3696	-20.1682	25.3696	-1.63153	25.3696	-10	25.3696	17.8793
473.7	42.4327	509	0.5028	499.8	9.8419		25.3826	-1.84623	25.3826	-1.33136	25.3826	13.205	25.3826	-46.9629	25.3826	24.8904	25.3826	48.677	25.3826	3.51959		25.3826	66.2025	25.3826	41.1235	25.3826	22.702	25.3826	38.7996	25.3826	-25.3079	25.3826	-3	25.3826	13.2131
474.3	42.2319	508.8	0.4959	500.2	9.8419		25.3956	10.4403	25.3956	-9.77074	25.3956	26.415	25.3956	-22.564	25.3956	2.50841	25.3956	28.6596	25.3956	-26.9868		25.3956	15.2605	25.3956	61.5303	25.3956	2.48048	25.3956	58.5698	25.3956	-46.6643	25.3956	-18	25.3956	-8.20278
474.3	41.9145	508.8	0.4927	500.8	9.8509		25.4086	-21.2407	25.4086	-14.2776	25.4086	-18.7315	25.4086	32.6431	25.4086	-1.43329	25.4086	12.4915	25.4086	-51.4877		25.4086	-17.8159	25.4086	35.0129	25.4086	42.7421	25.4086	-19.7812	25.4086	-26.7991	25.4086	28	25.4086	-9.70213
475.2	41.6772	509.2	0.5044	500.8	9.8361		25.4216	-5.38406	25.4216	-5.03634	25.4216	-31.223	25.4216	1.33935	25.4216	-3.13096	25.4216	15.7975	25.4216	42.0669		25.4216	28.7581	25.4216	12.2617	25.4216	33.6606	25.4216	-4.55345	25.4216	-23.5447	25.4216	4	25.4216	3.11412
475.6	41.5818	509.5	0.4922	501.1	9.8387		25.4346	38.6666	25.4346	31.3157	25.4346	4.03882	25.4346	21.4956	25.4346	0.06028	25.4346	22.9567	25.4346	-7.54406		25.4346	81.1332	25.4346	13.3236	25.4346	6.0278	25.4346	23.0168	25.4346	9.40004	25.4346	23	25.4346	37.7872
476.3	41.5119	510.4	0.4874	501.5	9.8594		25.4476	19.8168	25.4476	6.83071	25.4476	-53.0581	25.4476	33.4495	25.4476	19.932	25.4476	9.17142	25.4476	-1.02033		25.4476	4.90761	25.4476	-48.5132	25.4476	27.2619	25.4476	0.80343	25.4476	27.1583	25.4476	-2	25.4476	23.0517
476.5	41.461	510	0.4949	501.8	9.8631		25.4606	22.7327	25.4606	-23.3609	25.4606	-46.8538	25.4606	40.9749	25.4606	30.1213	25.4606	7.763	25.4606	9.22165		25.4606	18.7652	25.4606	14.4954	25.4606	36.4761	25.4606	9.37183	25.4606	-21.3651	25.4606	41	25.4606	49.3361
476.7	41.4568	510.2	0.4726	502.3	9.8753		25.4736	25.6748	25.4736	26.8149	25.4736	43.7677	25.4736	2.63511	25.4736	3.34239	25.4736	31.5734	25.4736	25.2909		25.4736	37.1744	25.4736	-7.60739	25.4736	50.6352	25.4736	15.1344	25.4736	-47.3175	25.4736	14	25.4736	61.3607
477.1	41.4949	511	0.4991	502.8	9.8764		25.4866	-20.8047	25.4866	25.4948	25.4866	26.5798	25.4866	0.94602	25.4866	-16.2149	25.4866	-29.6608	25.4866	39.1068		25.4866	51.2304	25.4866	3.61956	25.4866	-5.18629	25.4866	46.5128	25.4866	3.72655	25.4866	9	25.4866	36.9005
477.5	41.4038	512	0.4858	503.1	9.8631		25.4996	35.7604	25.4996	-15.5483	25.4996	-28.6242	25.4996	15.42	25.4996	19.1894	25.4996	0.09191	25.4996	-11.9332		25.4996	54.1777	25.4996	-21.0983	25.4996	-30.0062	25.4996	9.73751	25.4996	18.5049	25.4996	33	25.4996	74.2195
478.1	41.1913	512.9	0.4805	503.2	9.8202		25.5126	31.572	25.5126	15.6709	25.5126	9.10587	25.5126	13.3497	25.5126	-24.1101	25.5126	-6.32271	25.5126	-9.89822		25.5126	17.8585	25.5126	-25.5582	25.5126	0.61496	25.5126	19.134	25.5126	3.03697	25.5126	10	25.5126	13.8583
478.6	40.9253	513.5	0.4986	503.6	9.8181		25.5256	-27.4771	25.5256	41.2121	25.5256	-26.6745	25.5256	31.9373	25.5256	-4.79571	25.5256	13.1268	25.5256	41.3584		25.5256	12.3311	25.5256	-5.43733	25.5256	17.6802	25.5256	-29.7546	25.5256	-4.33428	25.5256	-9	25.5256	17.3063
478.9	40.6488	513.9	0.507	504.3	9.8266		25.5386	-22.2114	25.5386	25.4196	25.5386	-50.6869	25.5386	1.60233	25.5386	4.5895	25.5386	-10.7707	25.5386	28.2805		25.5386	17.2799	25.5386	50.2487	25.5386	45.5361	25.5386	-10.8499	25.5386	22.9585	25.5386	4	25.5386	-39.6256
479.6	40.4792	514.2	0.4949	504.7	9.8181		25.5516	-41.9279	25.5516	4.17848	25.5516	29.6074	25.5516	42.7146	25.5516	41.5508	25.5516	43.7244	25.5516	54.1094		25.5516	19.9853	25.5516	28.4378	25.5516	18.0238	25.5516	47.3222	25.5516	-7.75937	25.5516	-16	25.5516	-18.1451
480.4	40.3616	514.3	0.4731	505	9.8292		25.5646	22.2798	25.5646	1.71793	25.5646	19.566	25.5646	-6.85867	25.5646	54.2427	25.5646	56.3612	25.5646	80.2112		25.5646	-3.862	25.5646	5.53143	25.5646	16.08	25.5646	-34.983	25.5646	-34.1607	25.5646	12	25.5646	50.0138
[truncated: 4,956 more rows]
[truncated: 2 more columns]

## Sheet: Fig. 4
Fig. 4a							Fig. 4b				Fig. 4c				Fig. 4d				Fig. 4e				Fig. 4f
[truncated: 5,224 more rows]
